# Supplementary material for: High-Quality Genome Assembly and Comprehensive Transcriptome of the Painted Lady Butterfly Vanessa cardui
Source: Genome Biol Evol. 2021 Jun 28;13(7):evab145. doi: 10.1093/gbe/evab145 (PMC8290113; doi:10.1093/gbe/evab145)
Supplement: evab145_Supplementary_Data [file evab145_supplementary_data.zip]

Archive with 4 entries (4 files):
- Supplementary Figure2-2 circle_plot_Rscript_final.R
- Supplementary File 1 R1.docx
- Supplementary File 2-1 alignment_final.sh
- TableS3.xlsx
