# Supplementary material for: High-Quality Genome Assembly and Comprehensive Transcriptome of the Painted Lady Butterfly Vanessa cardui
Source: Genome Biol Evol. 2021 Jun 28;13(7):evab145. doi: 10.1093/gbe/evab145 (PMC8290113; doi:10.1093/gbe/evab145)
Supplement: evab145_Supplementary_Data [file evab145_supplementary_data.zip › TableS3.xlsx]

## Sheet: FW-DGEs
Supplementary Table 3a List of genes that significantly differentially expressed by comparing consecutive forewing developmental stages
tracking_id	LarvaeFW1	LarvaeFW2	LarvaeHW1	LarvaeHW2	72hAPFW1	72hAPFW2	72hAPHW1	72hAPHW2	5dAPFW1	5dAPFW2	5dAPHW1	5dAPHW2	OMFW1	OMFW2	OMHW1	OMHW2	MelFW1	MelFW2	MelHW1	MelHW2
VanCar00048	0.0431859	0.0425758	0.593843	0	0	337.769	509.891	53.8815	6.54507	177.146	1.63829	8.61345	18.0809	4.02254	4.74386	17.2617	4.92104	4.92104	4.64521	2.02057
VanCar00053	0	0	0	0	0	1.6995	0.775095	14.3146	0	8.1531	0	0	0	0	0	0	0	0	0	0
VanCar00054	0	0	0	0	0	0.347204	0.183958	3.93204	0	2.80761	0	0	0	0	0.068489	0	0	0	0	0
VanCar00062	5.90267	3.32448	2.91979	1.33485	5.85024	1.32897	1.99605	0.986877	4.76524	2.70041	14.4783	5.35219	134.96	24.9581	176.039	180.489	136.108	136.108	117.213	219.58
VanCar00065	62.858	104.876	48.4322	6.1448	90.5243	0.835285	0.761352	0.420441	7.08312	0.383389	0.315331	3.97248	0.178998	3.34166	0	0.0717968	1.11127	1.11127	0	0.0484228
VanCar00071	0.131578	0.157509	0.0654504	0.0639254	0.0614711	72.8706	40.4698	95.3931	0.360882	44.0146	0.210143	0.392176	0.367061	1.05255	0.342283	0.186397	0.806666	0.806666	0.200333	0.410317
VanCar00072	0	0	0	0	0	0	0	0	0	254.02	0	0	3.82754	0	0	0	0	0	0	0
VanCar00074	1.30992	1.24909	1.71278	0	4.77493	5.80818	3.26899	1.84756	140.701	5.95963	24.7963	60.1606	32.4226	74.7282	23.9968	20.4562	48.7073	48.7073	37.4934	80.9507
VanCar00107	0.0207644	0	0	0.0503054	0	0	0.150441	0.356784	226.328	0.163853	485.165	185.673	20.5636	4.03445	6.01165	8.91441	6.76792	6.76792	4.13334	1.2915
VanCar00114	24.5244	20.0419	1.19999	1.44644	21.1167	3.76891	3.56961	2.4336	1.06134	2.90589	1.41707	0.996735	0.737315	0.999443	1.03328	1.19159	1.1018	1.1018	1.00903	0.818708
VanCar00131	1.69354	2.44552	1.52264	1.58504	3.03905	2.99111	2.63982	1.84262	6.99712	1.27051	2.72029	10.0643	23.7002	22.865	20.6775	18.7686	15.4605	15.4605	13.6948	18.0478
VanCar00132	1.44694	1.90797	0.509275	0.393516	2.57321	2.85958	2.20738	1.22899	5.32362	1.27337	2.2851	5.56629	19.7959	15.5675	6.50845	8.85973	13.5043	13.5043	3.77518	6.73471
VanCar00133	0.79297	1.26736	0	0.167492	1.21764	1.01035	0.125256	0	3.46114	0.734685	0.301881	0.789849	9.71984	9.90348	0.926994	1.58202	6.76541	6.76541	0.533676	0.83608
VanCar00146	0.0573088	0.0188429	2.49333	2.01405	0.0170557	0.212097	0.0687873	2.32632	82.9211	3.08781	66.568	218.728	59.6841	628.944	44.7326	153.577	46.1912	46.1912	45.9373	46.4309
VanCar00188	0.969067	0.889532	0.823074	0.964143	7.46492	41.5876	44.0502	32.4912	82.2736	79.1152	70.5283	47.5068	35.8979	32.4049	49.6218	46.5276	56.7778	56.7778	42.0911	39.6522
VanCar00192	13.1744	3.27769	9.42129	1.01486	4.14203	0.914432	0.55732	1.86547	31.6916	1.97146	5.50839	33.3866	14.5671	34.86	13.3374	11.8502	13.3107	13.3107	5.84835	16.7209
VanCar00195	4.47067	4.82383	57.7222	22.1987	25.8759	54.2146	72.7347	17.5055	156.92	16.4105	188.325	213.589	56.66	39.9491	59.9687	57.2357	40.7578	40.7578	57.5561	64.8557
VanCar00197	0	0.900624	0	0	4.04799	0	0	0	10.0283	7.87813	0	0	3.19525	0	0	0	8.20228	8.20228	0	0
VanCar00199	5.95561	5.26326	7.895	2.25462	35.9039	7.6685	6.54832	5.97569	6.04342	91.9798	8.11873	5.20589	24.6675	16.3083	29.4095	17.9386	21.8249	21.8249	17.3735	52.8028
VanCar00205	78.8096	77.4797	264.332	156.758	50.8412	99.1897	143.063	302.951	951.721	146.148	376.716	1090.09	149.721	453.201	229.497	327.403	274.072	274.072	369.918	287.036
VanCar00214	0.595964	1.23735	2.92498	4.21084	1.62946	8.43268	12.5012	0.242602	1.66728	2.57461	3.27946	0.81784	0.972543	1.26199	0.827338	0.586824	0.773932	0.773932	1.9625	1.23648
VanCar00215	11.3616	16.3961	71.1111	92.4095	48.844	254.675	320.661	35.0404	44.3659	47.9594	70.081	50.441	26.1839	25.3879	28.2479	27.2255	19.5583	19.5583	23.2867	29.7521
VanCar00225	0.061885	0.0152722	0.0377642	0	175.828	4.97951	4.61933	0.911371	1.61515	2.99509	3.13757	1.59654	2.84951	0.633899	0.824577	0.466515	2.29393	2.29393	1.85363	0.83939
VanCar00228	0.0381144	0.0250971	18.4098	8.5249	0.237481	261.518	345.591	84.6265	0.751189	47.2435	1.05839	0.846827	1.66509	4.55968	0.436686	0.538028	0.289927	0.289927	0.564348	0.383982
VanCar00233	0.039142	0.10062	0.334073	2.30149	0.521392	42.6676	63.9605	66.0025	163.373	84.0197	266.359	174.252	237.131	151.632	135.562	180.023	126.752	126.752	100.574	100.267
VanCar00238	9.21644	7.76499	6.22723	6.00009	6.18592	2.88536	4.1792	3.69364	95.0672	2.92943	100.718	97.9537	5.96086	13.4748	6.32064	5.18287	3.90256	3.90256	5.32898	5.27028
VanCar00271	0.0704617	0.129319	2.50295	0.610541	3.60624	27.0196	34.1222	470.585	182.552	151.953	170.836	159.829	182.489	71.3632	96.9491	113.582	128.71	128.71	104.689	87.286
VanCar00272	2.43026	1.27296	0.453962	0.230506	4.6414	19.6984	17.7329	25.7939	4.12876	32.6805	8.48408	2.47657	4.71131	2.23167	5.99359	6.6913	5.18276	5.18276	5.67027	12.0395
VanCar00274	8.57446	9.41178	2.18919	2.05819	10.8532	6.6839	3.50005	6.86549	14.9061	10.7542	11.4807	20.3465	119.962	50.0696	94.8151	89.3425	59.1665	59.1665	89.2224	76.3651
VanCar00284	0.02977	4.38e-29	0.034732	0.0452587	0.03536	0.1161	0.321354	0.29936	6.60153	0.697815	25.9302	14.2045	11.3359	3.28297	24.628	24.4069	6.3477	6.3477	14.5478	7.39639
VanCar00303	23.478	26.1428	5.08188	6.2333	42.3483	2.35015	1.69522	3.70606	3.3381	4.79444	3.21366	2.13754	2.41599	1.87332	2.91883	3.16665	2.1722	2.1722	4.22409	2.8286
VanCar00309	0.444169	0.298742	0.738853	0.299643	0.641035	15.8568	13.3358	182.685	17.4027	89.9438	16.6035	17.5862	14.3267	12.3473	14.1647	13.3488	16.8023	16.8023	20.0498	12.7833
VanCar00320	0.987965	1.27315	0.898906	1.19339	0.558457	1.49363	1.30849	1.05651	0.70246	1.1892	0.368163	1.11389	4.52607	4.37798	4.32173	4.09976	4.33112	4.33112	1.75544	2.49649
VanCar00327	0.0383999	0.0505691	8.25673	2.89401	1.23054	85.6017	162.069	51.9745	127.058	47.4589	173.618	149.354	86.1957	140.656	100.879	106.753	74.6593	74.6593	123.05	182.787
VanCar00345	30.2782	33.5953	5.26142	6.37519	16.1623	2.52158	3.12151	4.3065	0.970331	8.60619	0.207947	0.9069	1.31862	0.839386	1.12407	1.371	1.45759	1.45759	0.231781	0.421721
VanCar00368	82.2256	2.20677	2.76607	0	1.57858	0.436297	1.42716	0.433287	0	4.31882	0.786633	0	0.245988	0	1.01373	0.733299	6.00064	6.00064	1.57792	1.01947
VanCar00377	2.12304	0.280727	2.78706	0.244253	1.09622	0.101957	0.0608662	0.216262	0.300318	0.430856	0.451858	0.307296	1.34938	0.954312	1.53041	1.40231	1.82492	1.82492	3.337	2.85499
VanCar00380	0.00359933	0.00468155	0.0334954	0.00818732	1.8e-24	3.9774	3.02285	0.360878	0.175662	0.821781	0.108182	0.0772808	0.240628	0.116094	0.166476	0.114307	0.258104	0.258104	0.051219	0.035035
VanCar00383	18.081	20.6025	73.4192	66.4854	19.3924	54.1695	49.1091	1.82331	9.71025	5.41148	14.0637	12.5366	1.8929	0.938064	1.31298	2.02031	1.12163	1.12163	1.97203	0.608103
VanCar00387	0	0.0201412	0.10166	0.593067	0.273715	1.02063	2.14308	8.4115	3389.12	2.09488	4133.72	2500.84	12.4421	419.825	5.7971	6.67359	2.37438	2.37438	18.1134	3.66552
VanCar00388	1.29942	0.752454	0.077152	0.122109	0.146535	60.7276	10.2865	0.808436	12.0123	4.24655	2.99405	1.93583	0.0333183	0.22984	0.0263861	0.00631146	0.0119652	0.0119652	2.62e-09	1.84e-10
VanCar00399	14.6633	18.4083	0.399664	0.353938	29.7202	0.786336	0.476255	0.814202	0.467132	1.38479	0.328457	0.333988	0.605311	0.427431	0.0396886	0.149671	0.476413	0.476413	0	0.201933
VanCar00418	1.59031	0.731009	9.13483	8.15198	3.09642	2.10656	2.26919	0.230437	18.1837	1.8228	7.12773	15.22	4.34475	14.8738	17.9035	19.0469	58.9674	58.9674	27.0861	38.5307
VanCar00421	5.46216	6.09579	62.0549	41.3214	5.08887	29.1908	34.7152	24.6045	350.393	15.8397	376.617	494.285	386.309	587.195	534.248	530.683	709.098	709.098	777.97	821.058
VanCar00422	0.216201	0.255941	0.936226	1.28334	0.425511	2.34024	0.617444	0.615084	17.4279	2.0301	7.07128	5.81966	51.9017	46.2162	10.8451	8.54138	41.4811	41.4811	7.76393	11.8458
VanCar00424	0.0128575	0	2.40528	2.20862	0.00934222	0.0399249	0.0365223	0.0769359	0.0405504	0.0618382	0.140822	0.200476	0.606672	1.49132	1.30256	1.36768	1.65794	1.65794	3.14679	8.86489
VanCar00430	1.83845	1.83005	1.35746	1.4323	2.01035	6.98706	2.08655	4.41996	2.90311	20.0204	0.204323	0.831725	3.52062	3.16485	0.658678	0.853997	2.98515	2.98515	0.462704	0.838126
VanCar00452	0.185844	0.137367	0.0584593	0	0.124694	0.06451	0.169823	0.503853	71.2463	34.6903	20.2842	71.3564	8.34892	4.33964	8.92656	11.6682	5.50467	5.50467	3.95412	7.04609
VanCar00457	4.68062	2.46126	25.0198	26.0409	4.25269	1.63792	7.31289	2.99087	9.65657	2.24522	26.2166	25.735	20.0256	19.36	35.972	42.2407	19.1232	19.1232	87.9243	92.4409
VanCar00461	2.25265	6.55438	3.94964	3.44849	6.41425	3.73672	0.865634	3.87652	70.3457	19.4864	14.2947	8.52939	28.7316	29.3158	8.00149	12.1953	34.4551	34.4551	11.2298	2.01148
VanCar00463	8.35419	8.91067	3.33972	3.63733	18.3847	2.03913	3.45531	2.30916	2.28674	1.46866	2.4877	3.55133	2.41432	3.03777	3.22996	2.98188	2.35167	2.35167	4.26957	3.19469
VanCar00467	0.157872	0.130321	0.115748	0.112722	0.0562922	3.55831	5.86508	5.93207	4.57309	7.15167	4.24832	6.41348	0.492852	1.36606	1.12915	2.3558	2.17248	2.17248	2.36745	1.08009
VanCar00473	3.62991	2.12806	1.36695	3.68684	1.42852	43.7017	70.8976	143.034	30.5244	164.503	8.76767	46.3107	5.63982	20.9629	3.67666	3.05353	5.46425	5.46425	13.0898	2.66237
VanCar00474	0	0	0.141604	0.205987	0.148679	0.0767927	0.308051	248.486	2.21751	184.917	0.499523	0.777231	4.1489	2.77462	1.06833	0.216673	1.13284	1.13284	1.3078	0.39172
VanCar00477	1.18e-07	2.5e-07	1.02e-07	2.07e-08	2.02e-07	1.96e-07	6.54e-08	3.42e-07	0.482747	0.677975	0.552749	0.0774361	11.5114	0.312764	7.19228	3.2696	5.56723	5.56723	6.05632	43.5389
VanCar00478	1.13435	0.707249	6.87556	4.49558	0.280587	6.03228	8.40857	8.32106	109.501	35.8047	448.657	170.557	5035.54	807.512	10797.6	7287.1	3758.18	3758.18	7741.39	16593.3
VanCar00479	0	0.442598	17.0412	12.8179	0.0815771	1.25578	1.61299	0	4.73703	2.95634	2.32492	4.06582	2.40434	3.30672	0.656701	1.50051	1.22947	1.22947	0	12.8131
VanCar00484	0.215441	0.659225	2.11569	1.28653	2.31052	256.97	312.578	441.136	5.11553	112.717	6.2102	5.83311	2.04585	2.6025	1.58165	2.73011	2.62129	2.62129	3.23633	2.53964
VanCar00485	0	0	0	0	0	11.5773	0	0	2.41816	37.7423	0	0	0	1.96132	0	0	0	0	0	0
VanCar00488	8.60223	8.48875	0.930638	2.19682	3.92859	5.15041	4.18233	0.35648	0.404528	0.737338	0	0	1.44983	0.657694	0.770412	0.209086	0.789219	0.789219	1.91662	0.427235
VanCar00490	11.2627	12.8622	3.8208	3.38622	6.3163	10.9376	12.2954	2.70038	0.381057	2.33912	1.31076	0.842714	1.90449	0.192332	1.3763	0.707908	1.5343	1.5343	0.703313	1.80456
VanCar00496	0.809608	0.749946	2.58557	0.468483	0.887404	9.99503	2.47594	5.20675	4.37261	4.44715	1.55447	1.31118	2.96564	2.03911	0.684674	0.89462	2.80204	2.80204	0.969236	1.00456
VanCar00497	0.83286	0.73128	0.12019	0.231626	0.633721	13.5421	1.55935	0	10.1235	8.33177	0.409621	1.74706	5.77067	5.09147	1.65242	2.54015	7.49696	7.49696	1.48782	2.64265
VanCar00501	1.06953	1.12016	1.1439	0.902201	1.16007	0.977332	0.923551	2.09048	8.40355	8.80903	2.47582	3.34887	1.70403	3.12868	1.69848	1.73493	1.46623	1.46623	1.61357	1.07668
VanCar00506	2.25499	1.3539	6.54741	6.28159	24.0113	1.91003	1.83796	0	0.0959208	0.522624	0	0	0.0859944	0	0	0	0.375703	0.375703	0	0
VanCar00507	3.29533	4.32322	27.3394	21.6256	18.5377	1.64078	2.40458	1.27902	0.158395	1.90288	0.609966	0.418508	0.355095	0.28279	0.742131	0.233773	0.414279	0.414279	0.701818	0.316351
VanCar00511	0.151182	1.51043	8.20995	4.49634	13.6595	16.9637	9.14576	1.78939	0.24884	2.68216	0.449318	0.521763	60.3688	28.1714	60.8437	72.2282	56.0569	56.0569	59.0552	67.8405
VanCar00512	6.93553	7.87877	8.657	14.1995	7.9727	4.7073	8.09244	4.46732	10.28	3.61616	20.4567	22.951	40.1773	36.3941	33.1245	42.1424	28.8506	28.8506	28.4707	65.0374
VanCar00516	6.53833	2.76846	4.61092	1.39319	0.00795007	113.498	169.367	36.7035	2.40684	11.5799	0.038942	2.19799	15.0914	17.879	10.0894	9.20929	8.04987	8.04987	12.0044	11.4783
VanCar00522	0.455105	0.173931	0.0357255	0.0348048	0.0523195	0.12219	0.156109	0.369502	0.0510799	0.115484	0.193865	0.131373	4.16998	3.54422	3.74729	5.26216	2.47842	2.47842	5.04041	3.27645
VanCar00526	22.5754	26.4777	22.8193	19.2994	50.7059	11.115	15.2216	5.2279	3.89008	6.22429	4.66296	5.2239	6.65659	4.6106	8.41893	8.01819	6.78635	6.78635	5.74284	9.25524
VanCar00538	0.0917523	0.0710384	0.0265325	0.00873719	0.0100958	3.43392	0.736259	9.5e-10	0.105511	0.25233	0.016308	2.46e-09	0.0117828	0.122391	7.92e-10	0.00916628	3.12e-09	3.12e-09	5.4e-09	0.0123284
VanCar00542	0.117808	1.33477	2.08371	2.56575	1.15771	8.97361	7.36502	15.3099	49.2053	6.24516	41.3988	32.1944	5.65412	2.66411	4.99436	5.15387	4.44319	4.44319	4.47429	4.84337
VanCar00543	0.0628128	0.0465011	0.0767297	0.112089	0.0559905	0	0.167587	0.1984	42.0243	0.716831	101.747	21.5064	253.348	66.8111	141.453	150.133	244.86	244.86	111.817	113.619
VanCar00553	0.253094	0.217452	0.079211	0.103018	0.244671	0.213621	0.115508	0.227575	0.306078	0.241914	0.0480862	0.145832	2.02544	2.46132	1.10029	2.72672	4.92312	4.92312	1.45626	1.13879
VanCar00569	74.8092	86.4819	12.9923	14.9608	96.3023	31.4995	32.1245	19.0763	9.11465	7.89917	8.71421	7.59352	5.76781	7.22804	7.56402	8.38785	8.1473	8.1473	11.2453	5.95116
VanCar00582	0.981967	0.816278	6.81409	6.44372	1.33902	7.83998	12.6777	2.498	1.08188	1.7954	1.01874	1.93893	1.81537	1.50084	1.58658	1.67501	1.29639	1.29639	1.35359	1.74263
VanCar00602	0.803606	1.24901	3.21918	2.95139	6.80269	135.685	140.967	6.37339	21.262	10.8934	24.2824	20.5809	3.70003	1.93571	3.17388	3.54946	2.73555	2.73555	5.08136	2.127
VanCar00606	0.00579367	6.95e-10	0.00659872	0.00633605	0.00511372	0.996491	1.24519	3.02343	1.2594	1.72443	2.35456	1.57012	0.929153	0.568196	1.08019	1.07722	0.545823	0.545823	1.10116	0.732984
VanCar00612	0.782145	0.817556	2.33341	1.73427	0.742885	18.3461	17.4923	12.9159	4.34312	28.5718	2.03478	6.15268	26.9171	29.88	25.2158	25.7691	22.2925	22.2925	18.0945	33.7973
VanCar00640	66.113	22.3556	16.6024	8.36949	49.4474	15.4794	16.7145	6.33558	5.42208	7.66027	4.3685	6.47005	4.53754	5.61323	7.76685	7.97201	12.1958	12.1958	9.51941	11.8937
VanCar00660	25.0606	40.3613	14.7966	35.7339	80.2982	0.886905	1.238	3.76378	1.69387	3.08063	2.05005	2.19519	4.72664	1.32457	5.3406	5.0618	2.9399	2.9399	3.53545	5.35333
VanCar00662	2.67681	1.04982	0.0358626	0.0349376	1.37841	3.81481	0.224922	0.74184	18.9968	1.4155	4.49313	17.8373	2.3529	12.9856	3.95046	5.83622	32.5473	32.5473	17.1594	13.196
VanCar00678	29.3076	36.8695	39.0203	26.3954	17.6749	135.715	152.074	427.577	7.80527	164.299	10.0705	9.93336	4.5252	5.57555	3.42761	3.19972	7.54052	7.54052	5.25802	5.38943
VanCar00697	5.18961	7.29349	6.11629	8.00921	9.39045	46.3408	46.6744	162.411	57.0196	162.296	82.0102	71.9183	183.758	127.981	135.964	129.465	139.309	139.309	118.191	253.413
VanCar00707	24.0148	18.3577	3.1095	3.93984	38.7767	4.92295	5.61468	3.88659	0.614036	4.11284	1.24738	1.90708	0.926943	0.436251	0.684517	0.809059	0.59695	0.59695	0.344799	0.35369
VanCar00719	3.07066	2.74365	0.703208	0.533014	1.83474	3.31667	3.86602	4.40664	5.48749	2.62159	1.94479	12.145	41.2531	83.1883	36.8366	63.9434	31.6333	31.6333	56.1314	88.8755
VanCar00720	4.29961	3.63544	0.348256	1.00726	2.96	6.51559	2.67884	2.40116	9.82906	6.45529	1.98374	7.59764	64.5703	131.381	22.0099	42.807	55.9986	55.9986	35.9096	66.0789
VanCar00723	0.479762	0.172849	0	0	0.365573	58.429	59.4414	3.34868	0.356332	10.842	0.778391	0	0.982841	0.722004	0.5933	0.462426	1.80743	1.80743	1.10343	0.404925
VanCar00731	0.311207	0.283778	0.115304	0.252976	15.6774	0.863152	0.924496	0.248453	0.208121	0.319684	0.576452	0.371367	0.634891	0.292535	0.315813	0.267739	0.792214	0.792214	0.353393	1.20277
VanCar00736	0.485194	0.296797	1.36354	2.55639	0.955837	1.08485	1.99038	2.75793	8.90472	8.99713	15.1899	12.3654	102.734	70.754	225.497	169.095	110.799	110.799	78.3673	142.715
VanCar00738	19.426	13.6774	29.0592	22.9508	33.2708	50.505	48.6597	64.1531	18.2297	50.7513	21.1824	15.7638	13.0598	7.95521	15.9722	13.2344	12.3758	12.3758	14.3437	7.31378
VanCar00764	0.805584	0.143951	0.778775	0.376319	0.362678	0.611	0	2.85259	7.5491	5.36058	5.22426	7.0977	13.8734	9.48843	8.51587	5.81632	13.2391	13.2391	11.4202	5.63538
VanCar00770	0.295926	0.380148	1.3482	1.13308	1.94244	1.52023	1.36672	5.08967	0.701659	6.21832	1.21316	0.445257	0.558706	0.277557	0.573142	0.694051	0.341242	0.341242	0.496537	0.182437
VanCar00774	127.285	118.692	302.667	310.853	55.0916	37.713	51.4085	203.576	137.45	237.811	174.742	167.654	401.626	294.69	544.385	506.18	387.71	387.71	505.932	568.017
VanCar00775	96.2275	84.6367	116.623	137.08	59.0762	27.7626	45.6012	48.8264	44.3728	22.0854	48.2024	70.6955	130.046	158.388	129.472	133.154	96.2064	96.2064	117.195	157.194
VanCar00782	11.9855	12.0261	8.5638	8.2738	13.3597	8.40306	8.54109	12.6695	9.93229	8.99471	9.70728	11.0239	7.74703	8.59658	8.45601	7.2862	7.14708	7.14708	8.49893	8.20969
VanCar00818	8.14992	7.98675	5.5936	5.57216	46.9013	11.0432	15.6943	5.34239	2.24231	3.80961	2.38781	2.47279	3.82582	3.25583	4.67656	5.20196	3.83874	3.83874	5.20714	6.05308
VanCar00819	8.92233	12.3911	1.59433	1.24322	42.2995	0.511814	0.697002	0.879463	0.458418	0.310775	0.404875	0.351959	11.3925	2.85097	12.5962	14.1052	9.41291	9.41291	17.2058	20.0377
VanCar00825	6.92151	5.03466	0.764782	0.0560019	0.314875	9.85079	7.6462	3.39474	0.279994	3.32266	1.40029	0.422838	0.427157	0.163044	0.273355	0.811185	0.496813	0.496813	0.702468	0.426023
VanCar00840	1.73459	1.5491	1.42305	1.30162	2.45843	1.79208	2.15679	9.00776	2.00851	9.27609	3.07066	2.35829	2.01607	1.56868	2.39883	2.85571	1.96326	1.96326	2.64772	1.55622
VanCar00845	3.75164	4.67186	40.2198	35.481	1.17408	1.1533	1.18095	2.9103	0.980846	2.71311	2.99798	3.89014	7.82958	15.8576	13.8759	7.84685	5.32748	5.32748	8.07537	7.0549
VanCar00853	3.14309	1.07595	0.174417	0.170364	0.435145	0.279249	0.254671	4.15463	3.40637	2.93589	4.33618	3.39132	9.38074	0.813572	16.5702	8.80267	9.6334	9.6334	10.4826	7.93074
VanCar00868	4.09625	4.17153	5.68508	4.5075	5.16072	7.2118	9.1996	8.0026	62.4422	7.49519	83.099	46.3111	9.28359	6.82539	10.152	9.2804	7.4258	7.4258	8.82981	8.61899
VanCar00870	0.261652	3.71286	0.00013513	0.00011391	3.5764	0.00014875	0.00016418	0.00014244	0.0682023	6.13442	0.0001851	0.00019987	1.28442	0.00102439	0.00011717	9.29e-05	0.00015949	0.00015949	0.0007031	0.00011993
VanCar00871	3.25456	6.82431	4.01416	5.27069	15.987	6.5169	6.86216	9.85472	51.6337	13.6215	93.526	61.1401	6.30145	7.12043	5.34853	6.15383	7.17659	7.17659	4.71493	12.0105
VanCar00880	1.12413	0.605163	0.322194	0.247732	1.10382	11.9167	12.1156	51.0987	27.6523	17.8935	27.9653	24.236	66.5405	23.7894	45.4333	48.5231	45.7317	45.7317	42.4043	36.7058
VanCar00884	0.306043	0.0335565	0.250494	0.0812819	0.864413	108.993	131.434	86.6479	22.6084	84.9234	10.9773	23.1622	9.44968	43.1628	8.82857	8.11392	9.77132	9.77132	16.4007	10.6659
VanCar00905	0.580641	0.356683	0	0	0.0980121	0	0	0.33214	0.380396	0.230945	0.333808	0.702553	0	0.308139	0	0	14.1117	14.1117	0	0.929672
VanCar00937	14.0349	9.35458	0.543461	0.449485	52.3466	13.1011	17.3318	41.2748	5.45641	47.535	11.6901	6.51824	8.64025	3.51992	11.3835	9.49686	7.67007	7.67007	6.77753	8.61168
VanCar00941	0.903544	4.77417	4.4487	0.880162	9.58161	81.7457	77.5473	31.007	23.8588	133.943	37.2177	29.7699	42.6623	22.1499	37.8561	37.9384	34.2539	34.2539	39.7042	40.8413
VanCar00949	0.00865239	0.0195071	1.99e-09	3.11e-09	1.08e-12	2.24e-11	3.27e-08	1.76e-07	0.417516	5.06e-08	0.12859	0.125064	3.35847	1.1869	0.328561	0.358461	2.04398	2.04398	0.555513	0.256968
VanCar00955	0.735827	1.41735	2.49023	4.24245	0.00385069	0.19691	0.445547	0.280343	1.63146	0.544905	1.10531	2.02565	1.75022	1.48829	2.07535	2.31976	1.22654	1.22654	0.870542	2.94774
VanCar00956	0.514153	1.0627	0.550148	0.793863	0.0145951	0.200622	0.183649	0.174191	3.14259	0.590792	2.22289	2.52823	3.4245	2.61146	2.40812	1.90217	3.15445	3.15445	2.70886	3.98156
VanCar00957	0.165096	0.456222	40.1782	37.1881	0.323887	4.12317	3.1217	0.697472	29.0765	6.73361	26.1842	35.0905	55.7211	43.0291	92.9752	60.2265	66.6477	66.6477	70.5238	189.468
VanCar00958	0.319346	0.274454	1.5361	1.09701	0.2888	1.14943	1.64067	3.71954	300.332	13.1385	452	176.219	1986.02	811.003	1249.13	1131.72	3581.18	3581.18	1721.85	2079.64
VanCar00982	6.11729	5.61489	1.31068	0.731447	4.76627	5.66593	0.969172	1.02699	3.97563	23.4716	0.655508	0.502078	13.3292	3.3737	4.15935	8.35406	11.4236	11.4236	2.39682	0.68764
VanCar00995	0	0	0	0	0	0	0	0.736885	0	5.27259	5e-07	0.119357	0	0	0	0	0	0	0	0
VanCar00998	0.117257	0	0.420005	0.101377	1.23324	0.326181	0	0.904965	16.1237	2.86465	6.14759	11.089	2.32614	2.83474	0.781834	1.27334	0.888454	0.888454	1.2977	1.44581
VanCar01034	5.21e-08	0.0155233	2.01e-07	1.22e-07	0.0134996	1.63601	3.418	37.9929	0.324863	7.44117	0.331527	3.93e-07	0.821666	0.607256	0.772133	1.0595	0.711059	0.711059	0.645282	0.683618
VanCar01035	0.0180516	0	0	0.0866205	0	1.10221	2.52553	669.621	0.81704	360.965	0.719951	0.163462	0.112745	0	0.193849	0	0.164646	0.164646	0	0.123548
VanCar01037	0.571431	0.117312	1.20111	0.0583221	0.23437	10.8441	13.3436	37.1644	2.57268	130.446	81.1223	2.53098	70.8435	84.8888	70.717	53.8245	94.6023	94.6023	34.7183	84.5975
VanCar01038	1.16423	0.68954	0.303186	0.221466	1.13454	16.3669	19.4255	185.599	25.2809	129.663	90.0714	46.7417	201.83	71.304	142.778	139.353	111.574	111.574	191.604	198.585
VanCar01042	0.0272873	0.0134924	0	0.0157374	0.0121102	0	0.0235253	0.0833242	35.5491	0.0320678	61.0846	46.9963	0.0425388	0.826536	0.0532232	0	0	0	0.591791	0.0224474
VanCar01051	80.9567	61.6794	34.2975	37.579	15.0844	3.54868	4.78332	27.6355	50.4814	57.8151	85.091	40.1518	207.61	65.4779	111.051	109.841	122.29	122.29	97.9355	71.9615
VanCar01052	17.8603	21.4793	8.138	9.42419	5.15792	0.8537	1.05403	12.0394	5.76213	3.19588	9.20052	6.51216	57.9697	14.9704	19.9085	28.769	24.2291	24.2291	18.7109	14.5328
VanCar01053	3.01553	2.10108	1.52121	2.25375	1.04589	0.0261669	0.106644	0.233748	0.329797	0.359321	0.684253	0.526262	5.67482	2.64082	2.08513	6.40949	2.55793	2.55793	1.07001	1.57267
VanCar01070	1.07894	0.829672	0.758383	1.49943	18.2416	2.03846	2.37987	3.36634	0.944233	1.56633	0.624933	1.32782	0.647986	0.646809	0.625581	0.824055	1.07682	1.07682	1.85754	0.818532
VanCar01085	0.353677	0.334215	0	0	0.378093	2.04457	0	0	0	3.4098	0	0	0	0	0	0	0	0	0	0
VanCar01090	5.47992	4.04551	3.22331	3.66634	4.20168	6.2267	4.49121	4.30419	8.38767	4.20298	6.0343	8.25246	44.3351	25.9703	41.7565	36.6098	34.2557	34.2557	23.4168	45.2999
VanCar01098	66.0593	56.4961	4.40383	4.94041	71.8655	11.0597	13.7609	9.25521	6.60766	6.18747	6.02602	9.43548	2.34017	6.21704	5.9452	5.13432	4.82069	4.82069	5.73248	5.45281
VanCar01109	0.0250979	0.0247253	0	0	0.0224731	3.4855	12.9314	0	3.67508	15.3634	5.75327	0.815771	4.00127	0.209041	6.05204	48.3241	1.20054	1.20054	15.2682	11.5407
VanCar01120	0	0	0	0	0	14.0244	22.8582	110.128	0.216757	82.3538	0.282535	0.736788	0.0971453	0	0	0.00825604	0	0	0	0
VanCar01133	7.34598	7.96756	12.7699	13.9471	19.0935	133.822	125.313	133.789	20.9936	64.7758	25.7	19.8997	14.8998	7.73053	11.9406	12.3602	11.0876	11.0876	10.2624	9.63092
VanCar01143	1.44388	1.29822	0.500873	0.590047	0.992834	1.59396	1.50591	1.65065	8.85868	0.665809	4.57322	14.8329	32.1142	32.3324	32.8812	49.8489	17.0333	17.0333	27.3204	18.7827
VanCar01146	76.3064	52.1275	145.348	146.839	13.089	6.07812	10.3291	11.0848	17.2518	10.4999	15.5052	22.9423	12.5591	28.5604	9.82811	13.7267	12.8892	12.8892	10.9795	12.2059
VanCar01150	7.85322	8.24545	1.26634	1.57333	4.89805	2.0467	2.75788	0.590292	2.97867	0.820686	3.84505	5.7138	12.7893	11.4972	11.9189	10.9097	11.1127	11.1127	5.9661	11.4643
VanCar01152	0.214197	0.166028	0.112386	0.0552211	0.184104	0.128224	0.146382	0.127104	0.941692	0.0994426	0.671643	1.57693	1.75767	3.07732	2.48175	2.87952	2.52512	2.52512	2.07202	3.41677
VanCar01157	5.47023	4.18703	18.815	17.7384	5.7638	55.1692	71.0656	40.4161	118.867	40.8148	101.703	113.362	47.1235	88.0272	45.5978	61.0653	38.6056	38.6056	47.0632	54.9237
VanCar01159	20.4338	16.9233	7.74367	7.82679	11.0532	4.9897	3.93565	5.6269	7.53208	6.30355	7.2243	10.5267	22.8288	16.7998	39.325	41.8767	18.3833	18.3833	23.4794	22.2501
VanCar01161	1.74875	3.82268	4.05381	5.25871	1.27525	1.53452	2.00004	2.06688	30.913	1.18226	54.2253	54.7529	54.958	49.9588	63.6115	73.4815	46.0167	46.0167	63.2815	67.5077
VanCar01173	1.22795	5.20856	33.8458	0	5.2662	34.8006	16.689	25.1536	15.3736	104.716	0	45.5278	132.709	59.3811	217.346	32.0915	195.068	195.068	1229.97	565.76
VanCar01177	63.5792	65.3676	34.2266	40.673	43.449	1.95332	1.44276	1.30237	7.55405	1.78453	5.27792	16.018	51.7471	77.838	85.6054	108.848	168.507	168.507	173.772	151.31
VanCar01179	17.1307	30.722	8.87379	3.09057	9.05864	14.2009	22.8696	93.0886	8.84454	63.1342	42.3551	18.4998	32.5461	8.58733	57.953	52.0481	21.2558	21.2558	37.2867	12.4236
VanCar01186	0.033987	0.0670779	0.125177	0.162474	0.0606285	18.6047	26.5721	661.32	11.848	852.383	22.6804	18.9407	4.79136	5.82923	3.00382	4.37778	2.4733	2.4733	4.36285	1.62141
VanCar01208	4.02485	3.76069	10.5401	5.08675	8.16321	60.2307	56.9542	12.6853	19.1415	20.1292	19.1937	15.3373	14.8987	16.1807	17.2162	16.4493	15.129	15.129	15.0893	22.7894
VanCar01229	0.0475215	0.0625424	369.451	497.154	0.155336	0.923049	1.40952	3.47098	5.01677	10.299	27.4667	5.62215	0.543987	0.779346	1.98618	2.67009	0.939455	0.939455	2.85128	0.645434
VanCar01232	2.84029	1.98632	2.35093	4.62568	1.50258	1.06072	1.19485	3.00191	8.00206	3.6675	15.2602	9.63046	6.24069	5.17547	7.32095	8.02289	5.79779	5.79779	8.63594	7.42268
VanCar01235	0.667728	0.192885	12.9606	2.01916	3.93525	28.3803	37.5043	21.0353	0.283414	17.7966	0.143833	0.219839	0.254231	0.133639	0.435014	0.287203	0.742908	0.742908	0	0.775375
VanCar01236	0.875697	0.0452222	0.0538193	0	1.10607	88.3061	86.5222	0.115858	0.29774	1.27084	0.123576	0.0991715	1.03328	0.0460764	1.40756	1.12848	5.54837	5.54837	1.31619	1.10529
VanCar01242	14.7048	4.83085	0.92751	0.429083	55.6766	99.5539	156.12	197.167	34.074	223.557	85.9924	38.6406	66.1945	59.9447	122.116	122.346	83.5889	83.5889	62.2166	87.1178
VanCar01247	2.74626	4.60471	2.8726	4.27227	2.87107	26.1917	29.9052	11.3042	29.1111	74.0506	18.0909	27.6617	8.26663	6.42811	10.4262	7.93499	8.35687	8.35687	13.3399	26.3927
VanCar01252	6.2374	4.08763	34.4777	24.5787	6.5655	44.6303	45.5698	24.8015	17.2181	33.4237	21.4713	17.0599	21.0902	10.3337	22.327	20.2177	19.8572	19.8572	21.8698	36.5219
VanCar01253	0.818617	0.546024	2.69306	4.26773	3.76738	4.67891	4.56626	9.59423	22.0218	12.8339	23.0541	28.6104	47.2444	47.7604	35.1218	42.982	31.4546	31.4546	40.4765	49.9501
VanCar01255	9.07533	7.58665	10.7739	12.3532	2.68511	4.71113	4.81787	78.2983	16.9723	97.9496	20.2835	16.332	38.6818	20.1076	27.478	23.3315	30.9207	30.9207	25.7084	32.6437
VanCar01269	3.94223	6.50148	82.7742	54.5329	3.28451	6.02459	7.37336	9.68382	184.997	14.7569	38.2782	248.333	91.0983	200.564	128.361	154.82	79.1748	79.1748	138.046	246.046
VanCar01280	3.73956	3.74284	18.5415	18.8221	1.75007	120.859	165.467	286.959	56.0399	167.916	39.0182	66.229	92.9263	45.0468	61.761	56.8513	54.2751	54.2751	53.539	53.4426
VanCar01285	5.38154	3.04685	5.14334	3.59875	3.60936	6.93362	5.68317	8.5079	12.3116	8.6687	16.7907	14.7673	19.1612	9.83868	21.5123	23.6196	10.3497	10.3497	10.8782	10.5457
VanCar01309	0.0931233	0.0676354	1.69e-07	2.19e-07	0.10651	0.145639	0.0449329	0.223468	0.71098	0.0446979	1.70609	1.21061	0.979639	0.352432	2.17388	2.2255	1.34646	1.34646	3.19759	3.64679
VanCar01318	5.97535	0.736	0	0	0.0645897	0.20043	0.440986	0.418797	0.167709	0.152124	0.107901	0.222566	0.07519	0	0.0657189	0.124261	0.164415	0.164415	0	0
VanCar01325	4.47e-07	1.1e-07	0.155895	0.241656	1.7e-07	1.26557	7.25721	0.390232	8.44e-07	0.229192	6.51e-07	5.47e-07	0.120643	5.98e-07	3.07e-07	2.43e-07	3.92e-07	3.92e-07	9.76e-07	3.82e-07
VanCar01326	0.00400896	0.00779319	5.5677	2.13122	0.0140129	1.20053	0.406217	1.19571	3.42059	1.15318	0.726877	0.58221	0.0379067	0.0333828	9.96e-09	6.01e-09	1.03e-08	1.03e-08	3.33e-09	6.1e-09
VanCar01327	0.435017	0.622182	5.83606	4.99054	0.430637	4.3235	3.73282	141.934	74.3975	901.654	27.0761	59.2528	9.79247	9.46895	6.03903	7.21697	17.4195	17.4195	46.9862	33.1539
VanCar01328	0.406471	0.410234	0.230434	0.227713	0.726967	1.05131	1.10935	59.6588	45.981	209.136	25.2078	36.1565	3.9217	13.3198	3.90808	4.33865	9.38445	9.38445	9.92785	5.35889
VanCar01329	0.0693485	0.239936	0.494798	0.643999	0.562178	9.08491	12.3951	21.5012	0.602516	19.3741	2.14928	0.683774	5.13653	1.22909	1.51824	1.64204	1.9002	1.9002	1.13638	1.09081
VanCar01331	0.726889	0.584933	0.605729	0.41873	0.475176	5.87839	10.8973	31.4728	35.0729	48.6466	27.4712	33.6476	8.89262	18.5516	5.28386	6.06442	7.89298	7.89298	11.2072	16.1244
VanCar01339	15.7811	0.357348	0	0	0.115926	0.692261	0	0	0.438269	0.617942	0	1.75199	2.34628	0	19.8858	7.43852	31.3001	31.3001	35.4929	27.9971
VanCar01358	4.13541	3.39812	2.02888	2.35094	0.781607	3.48501	2.95749	89.26	11.7514	56.64	7.58749	8.00856	76.8499	76.3532	85.8647	81.8584	83.7155	83.7155	72.8213	106.036
VanCar01383	0.111537	0.108256	0.0701927	0.0349443	0.0955476	0.0473145	0.0529386	0.635922	0.488713	0.497971	0.528645	0.654064	1.03998	3.96784	1.49937	2.44364	1.33649	1.33649	1.94845	2.55834
VanCar01391	1.96e-06	0	0.0364393	0	1.46e-06	0.926239	1.31335	0	0.343805	0.56981	2.7779	0.53592	2.78551	2.67e-06	15.1211	11.2172	6.56961	6.56961	7.70507	21.4343
VanCar01396	2.99461	22.5838	603.279	872.689	0.520112	1.80892	1.85604	27.6779	13.3425	6.59807	5.38186	7.03074	4.27811	15.2412	0.5025	1.31576	0.420226	0.420226	3.0423	0.359721
VanCar01403	9.40124	6.59918	8.41254	8.2117	4.93586	0.983216	0.923292	0.935781	83.6559	1.60116	162.555	100.513	31.0751	26.7523	56.2939	52.5952	21.4119	21.4119	47.7515	20.1437
VanCar01409	0.00562139	1.14e-13	1.34e-09	0	0.0281137	0.265144	1.36087	4.45946	0.0384213	2.58569	0.284014	2.19e-09	0.0660841	0.0222911	0.194599	0.186981	0.0736105	0.0736105	0.0800185	0.165302
VanCar01410	0	0.029003	0.00780978	0	0.00296822	0	0.085777	0.420684	17.0874	0.636953	36.9374	18.4935	49.022	22.6641	84.5713	64.7476	68.4084	68.4084	65.4364	89.7313
VanCar01415	1.99669	1.90971	3.00112	9.31318	2.51414	7.18749	24.3364	3.05676	2.21744	1.16976	4.3681	3.46224	1.22203	1.47919	1.72062	3.00709	1.32649	1.32649	0	2.43184
VanCar01431	0.0340941	0.0168221	0.0418659	0.0407541	0.0456158	0	0	0.144336	0	0.295374	0.226174	0.153819	0.851645	0.140063	6.98191	2.32468	6.22026	6.22026	20.5585	11.3931
VanCar01432	0	0	0	0	0.0462859	0	0	3.73737	18.829	6.37775	15.3522	15.9989	32.5522	3.5552	18.4475	17.9869	18.7716	18.7716	11.3206	17.2778
VanCar01447	6.10578	5.25102	0.991914	0.643265	1.17546	0.105924	0.0687017	0.244264	0	0.451304	0.0847286	0	0.119189	0.0786543	0.102753	0.145492	0.217505	0.217505	0.870289	0.196605
VanCar01449	53.3252	47.5263	468.591	380.235	65.4007	76.8776	100.007	129.661	443.906	231.783	649.345	482.632	745.14	867.238	1153.38	1091.98	745.05	745.05	1190.16	1214.28
VanCar01451	31.1655	20.9897	13.0477	18.8107	49.8997	8.19417	2.59945	21.8297	14.5054	38.2905	11.7896	6.20796	8.35526	3.04582	3.5941	3.07225	6.37515	6.37515	5.11569	3.18762
VanCar01461	3.4434	3.29243	12.9991	7.60462	1.67939	6.28787	5.08163	4.32883	45.3011	9.83923	17.2853	18.9742	9.94137	26.8671	5.1126	6.00516	11.6618	11.6618	11.5909	6.90252
VanCar01475	0.0677054	0.0667354	1.86924	0.990599	0.383489	0.501337	0.329171	0.195282	47.3439	0.285208	3.93597	81.0997	0.423142	3.74332	0.552475	2.20428	3.23985	3.23985	6.26823	2.11931
VanCar01494	28.2275	51.6445	38.1013	38.905	116.429	223.505	158.006	56.8161	59.219	109.473	30.6968	23.3591	48.6849	53.9766	40.745	38.0452	60.7204	60.7204	42.844	57.0554
VanCar01498	0.181959	0.449783	1.32889	0.964471	1.56855	0.693597	0.786424	0.278606	0.0263429	0.546685	0.263268	0.0662023	2.74235	0.674482	3.06262	2.47233	2.04314	2.04314	3.18859	3.40171
VanCar01501	1.82421	0.450377	1.52667	1.298	2.00648	117.095	103.135	10.4707	31.0277	35.0287	32.804	51.3257	24.1951	32.2041	21.0728	30.5074	15.548	15.548	25.2965	14.9917
VanCar01539	0.572766	1.02749	5.16766	1.2373	1.09778	8.20084	4.21462	13.4169	3.59105	5.8933	1.41515	1.85492	2.40079	1.66865	2.78568	1.14807	2.15057	2.15057	1.25327	1.06183
VanCar01558	1.07698	0.555105	0.309802	0.192256	0.822774	0.194803	0.451665	0.0970981	1.87251	0.441333	1.58799	1.50331	52.3752	19.6371	24.6293	30.3497	36.2563	36.2563	14.5005	53.2385
VanCar01567	4.32351	1.18877	0.216022	0.129835	1.21067	5.47611	8.70967	4.35404	13.5064	2.43471	16.3686	16.6351	162.971	64.7851	148.852	136.954	144.203	144.203	139.367	189.268
VanCar01575	0.0110078	0.0108763	0.026413	0	0.00979017	0	0.0385163	0	0.306182	0.138284	0.0962057	0.340395	9.3408	1.96974	6.05371	6.13727	9.59831	9.59831	7.44574	23.335
VanCar01601	5.54102	3.46124	6.83384	5.01145	3.03642	39.3768	53.4055	46.7924	131.984	42.702	174.249	193.478	101.305	135.007	127.922	132.412	62.3027	62.3027	106.766	114.035
VanCar01602	3.826	2.50034	3.7432	0.829451	4.03261	7.85832	40.9585	109.785	46.1328	20.1638	115.606	294.551	61.6954	113.651	123.243	168.565	33.8007	33.8007	120.654	141.053
VanCar01606	8.57492	8.32427	71.9677	50.907	7.39611	11.9793	9.95449	18.6932	164.23	36.9145	177.545	139.339	38.4829	29.4847	23.3379	24.8758	23.4985	23.4985	20.519	23.5826
VanCar01632	0.639325	2.41613	523.436	249.9	0.907464	0.727818	0.436053	0.553783	12.3968	0.980901	6.19395	8.19052	0.870071	1.21086	3.28502	2.42793	1.29796	1.29796	5.49292	2.7548
VanCar01638	33.2434	39.9854	25.0085	27.7429	5.70782	5.91463	12.9906	1.50203	1.62518	0.475249	1.21545	4.61276	6.65861	1.12313	5.31957	2.30074	1.66388	1.66388	3.76209	6.73487
VanCar01646	195.217	282.195	96.8465	63.9049	71.7117	29.1436	20.4416	19.6922	86.1339	39.3581	41.3063	81.6596	43.1795	77.5599	35.8171	33.5097	46.4977	46.4977	33.6107	27.0959
VanCar01648	0.00637452	0	0	0.0173477	0	0.1107	0.0612818	0.965996	5.16664	6.48923	14.0268	8.31259	4.31572	2.47888	2.5941	4.46734	2.41201	2.41201	1.22087	1.20254
VanCar01661	10.804	7.50011	13.8647	14.6048	4.5408	3.81257	5.08003	2.72269	13.0824	3.29452	7.95263	16.337	35.0701	33.6317	31.9466	18.2651	25.7204	25.7204	18.9441	42.507
VanCar01664	0.0390275	0.0842267	0.00827785	0.0242817	0.0949678	0.0884832	0.09679	0.849249	0.320268	0.804695	0.25975	0.305602	3.4931	4.92945	1.02512	1.09163	0.616113	0.616113	0.658245	4.4507
VanCar01676	0.392652	0.227319	0.36177	0.36178	0.196288	0.937787	1.11284	0.662639	1.37645	0.50881	1.67894	1.93263	4.20774	2.13045	2.28586	2.15904	2.84058	2.84058	1.99013	3.40694
VanCar01677	2.55254	1.13775	6.00135	2.40651	1.29583	105.308	97.0027	40.8219	9.72979	24.5928	11.4339	10.5071	15.2959	9.89752	14.0224	11.7899	13.4718	13.4718	12.9272	17.1359
VanCar01681	0.254873	0.412032	13.0661	7.96065	0.257662	9.02874	22.9494	24.8767	2.25594	3.85787	7.85594	6.71775	5.31336	2.78244	11.0533	12.3951	3.88698	3.88698	8.36697	5.89047
VanCar01693	1.05997	0	16.394	4.26441	1.19661	7.98539	6.38075	4.91523	1.26701	10.415	0	3.22265	1.69452	0.926204	0.838118	0.832471	0.789103	0.789103	0	3.72229
VanCar01697	0.00689177	0.00229789	0.257128	0.480124	0.127194	0.437273	0.929426	4.23964	0.732161	10.443	0.486262	0.262352	0.203334	0.0377683	0.0700359	0.0604038	0.0327016	0.0327016	0	0.0525368
VanCar01708	1.47333	5.96778	1.51843	1.22652	2.08453	2.99211	7.55085	4.72421	50.8448	21.2494	38.4155	39.9636	151.25	37.0114	99.9778	72.9104	106.026	106.026	75.4341	82.2228
VanCar01710	3.71711	0.859733	0	0	0.0831752	0.0431534	0	0	0.0541229	0.0489592	0.137157	0.209402	0.29131	0.509861	0.0829114	0.156364	0.10643	0.10643	0	0.211014
VanCar01714	4.84131	1.5445	1.60992	0.348129	7.73484	3.67369	3.94413	5.62742	0.946964	4.02944	1.28584	0.574838	0.396372	0.522375	1.07118	1.42439	1.77783	1.77783	3.02042	1.61376
VanCar01716	7.17218	7.13742	21.5675	0.414624	2.31709	0.392541	2.17249	20.2742	13.3558	22.6656	32.7113	31.6347	18.1424	41.8665	42.2169	58.3149	16.0691	16.0691	51.773	56.1696
VanCar01717	2.8213	8.00633	17.6704	16.6909	15.9929	32.7936	44.1888	117.227	19.8662	95.0514	19.4255	20.1016	15.788	12.0732	14.5339	15.4853	12.5844	12.5844	7.13415	4.41114
VanCar01719	3.96358	4.88126	5.26893	4.07988	6.1877	5.77948	7.46694	8.10931	3.45446	10.8129	5.78618	3.44675	3.09741	1.54661	3.323	5.51499	3.66793	3.66793	9.26093	3.64774
VanCar01724	13.9728	8.07464	119.216	70.7092	3.97127	362.25	222.802	223.377	81.5236	201.04	48.9409	29.6485	32.2248	49.2459	15.2483	18.3691	28.1939	28.1939	14.0011	21.4891
VanCar01731	25.8413	24.1958	20.7086	24.0161	13.415	0.645382	0.326401	0.820084	1.09237	0.731048	2.44351	2.00889	0.544515	0.331567	1.38013	1.73323	0.982555	0.982555	2.57285	1.40135
VanCar01743	1.76352	0.758776	0.231922	0.361008	0.0837385	9.84175	7.96181	1.67909	0	1.65636	0	0	0	0.0772946	0.0504693	0	0	0	0.284853	0
VanCar01744	3.00751	1.23577	0.173149	0	0.744302	0.257939	0.108233	0.213197	0.107787	0.60027	0.631447	0.0911008	18.86	1.25952	43.8367	27.9076	13.5661	13.5661	16.2166	8.53661
VanCar01747	0.328596	0.0846385	0.416567	0.135295	0.0254528	31.6289	19.3174	0.418879	11.3328	3.48321	9.86556	13.0863	41.9607	17.4094	25.3087	29.2569	34.9746	34.9746	38.3256	30.4901
VanCar01755	69.7602	101.463	98.5286	92.7401	23.6674	4.32818	6.13364	3.53185	7.58134	4.51492	8.89907	9.51791	21.6318	9.41273	33.1276	35.9859	25.5764	25.5764	41.7869	42.7113
VanCar01756	24.4429	33.7192	106.304	70.8988	8.91051	2.6064	3.9416	2.42301	6.6649	4.30866	8.42071	10.904	7.75486	6.6488	16.3677	18.5536	13.6351	13.6351	14.0895	17.8227
VanCar01766	0.433877	0.493335	1.62902	0.955173	1.19628	2.06606	2.39732	1.45607	1.33911	2.0927	1.31972	1.26886	3.29999	1.89458	4.98848	4.2793	2.80717	2.80717	1.7625	4.49031
VanCar01781	49.5586	49.6559	35.3057	44.1823	16.4565	10.2242	9.77263	10.8237	17.387	11.2481	14.3414	20.1204	16.5642	20.8115	21.9131	20.4365	19.3029	19.3029	16.2873	18.5466
VanCar01820	5.45077	4.38798	0	4.31386	5.98327	8.59798	7.19175	2.01178	19.6101	4.72308	0	0.266831	34.3608	85.3667	14.7678	10.1879	21.2647	21.2647	4.49216	13.5156
VanCar01839	19.569	18.9508	3.58335	4.79319	12.3541	8.72915	8.2041	9.44963	79.8409	10.3486	47.9799	62.7186	278.036	179.757	272.444	236.643	278.378	278.378	166.903	303.428
VanCar01841	1.55519	2.4168	2.89323	1.53708	9.78482	32.8112	34.9094	22.9289	23.6298	10.469	32.8513	35.8462	21.2938	16.0858	19.4867	21.8559	12.715	12.715	9.913	9.34372
VanCar01843	3.11633	5.84191	10.998	6.79834	22.9044	111.032	116.95	124.766	82.6397	76.0269	148.967	111.07	84.2653	40.1007	103.251	88.1861	61.1593	61.1593	74.3976	50.2779
VanCar01844	0.812198	0.318012	0.155061	0.26849	2.9896	0.739399	0.740996	57.0449	1.08889	43.3441	1.8678	1.88104	0.477349	0.72048	0.306612	0.393895	0.531637	0.531637	0.388785	0.147294
VanCar01864	30.7571	26.8507	100.387	102.069	55.8165	67.8325	79.2248	67.1056	20.2453	68.6013	27.5839	26.9614	9.61038	20.0953	17.4767	17.9411	20.4406	20.4406	27.88	21.8465
VanCar01867	65.3272	82.6223	261.177	243.694	49.6796	64.7139	192.236	150.167	37.467	158.216	105.602	115.054	30.9893	26.2684	83.6487	67.9708	28.2181	28.2181	56.5233	100.618
VanCar01874	0.0964407	0.0712715	0.304434	0.413861	0.0647352	0.870472	2.29869	0.734684	4.87444	0.11435	0.648918	8.0318	0.904297	0.801906	1.44926	1.30787	0.109853	0.109853	0	3.12005
VanCar01878	0.101407	0.0942375	0.271683	0.31888	0.0657865	0.0821266	0.238229	0.823034	0.175742	3.09247	0.151139	0.315027	0.343919	0.20488	0.270579	0.324931	0.123198	0.123198	0.250535	0.0854348
VanCar01879	26.6136	21.6688	133.408	107.522	24.8828	96.4185	75.504	482.354	72.281	358.46	131.945	96.4559	89.4851	96.9276	98.9825	105.562	59.2055	59.2055	97.3443	65.6097
VanCar01889	5.45563	3.51544	22.1464	31.3931	2.03458	115.144	168.415	4.77138	21.1176	13.4964	30.4214	31.2411	10.1312	9.36674	24.9591	30.8507	27.3867	27.3867	35.6551	50.0486
VanCar01891	5.18183	3.28897	1.88365	0.610376	54.2375	7.28047	4.18313	2.70584	9.72007	2.51659	5.89144	10.1738	26.479	12.0594	12.6096	15.665	19.8914	19.8914	18.0056	12.1155
VanCar01893	0.0579671	0.0458139	10.3157	3.75217	11.3247	573.912	526.684	120.439	6.2889	117.658	4.36196	7.23593	1.51919	1.93497	0.61113	1.15121	0.661522	0.661522	0.854411	0.775638
VanCar01894	7.43e-13	0.00370984	0.40499	0.136164	0.0155211	235.914	333.325	8.79143	0.587219	5.84327	3.76183	3.49158	1.54813	0.822707	5.78797	5.09802	0.747933	0.747933	3.20475	2.8713
VanCar01896	1.33458	1.54591	2.30341	1.02396	12.3008	2.1674	2.84275	2.38886	0.384161	1.07712	0.308685	0.345149	0.591005	0.2556	0.926943	0.813996	1.87553	1.87553	0.917352	0.938918
VanCar01905	0.582573	0.216675	0.0676289	0.0283334	0.17947	11.0262	12.2117	0.782758	0.387351	0.652982	0.124695	0.160463	0.309051	0.149515	0.0213303	0.0701681	0.320987	0.320987	0	0.0404145
VanCar01906	2.18779	2.8627	2.38415	2.20376	3.08571	24.2674	33.2853	16.1966	14.5176	5.91718	45.297	29.4027	6.97548	4.43492	9.49545	10.6318	4.67808	4.67808	8.19225	6.33593
VanCar01909	0	0	0.160199	0.116986	1.03519	0	0.0583036	0	14.228	0.0514953	13.7932	26.1988	16.7449	2.81804	43.248	102.101	63.8485	63.8485	63.6585	100.172
VanCar01911	0	0	0.768719	0.24913	0.220654	1555.24	2378.06	17445.5	161.513	10966.8	44.09	99.8498	10.351	9.95099	23.4309	15.1899	9.99171	9.99171	11.9655	20.1118
VanCar01912	0.380372	0.125149	2.94443	2.79195	0.494495	848.873	1137.78	20715.7	7175.07	17778.1	11176.1	10938.7	162.981	808.262	947.72	1476.24	798.927	798.927	1274	2712.54
VanCar01913	2.80836	0.479465	2.79269	2.76591	1.0379	1447.85	1698.43	37723.2	2128.98	39220	4015.42	4120.2	392.731	765.235	903.379	1142.29	606.939	606.939	633.084	822.872
VanCar01917	163.99	87.5388	4.61168	3.79042	22.8419	2.06562	3.64799	2.77849	53.4688	2.77516	29.2867	55.579	14.6257	58.4246	30.8571	35.7899	69.3298	69.3298	72.8521	62.7009
VanCar01919	5.64809	3.17709	1.60762	1.09572	5.13034	3.12946	4.34915	3.46074	0.484995	2.43687	1.41626	0.689301	1.22496	0.698496	3.09925	3.4507	4.03509	4.03509	3.56931	5.25934
VanCar01920	29.7124	6.98348	3.71326	0.769992	1.51183	0.458165	0.507838	0.760117	0.912192	0.244037	0.889671	1.11141	0.636642	0.749411	1.6054	1.91906	4.72645	4.72645	5.26044	4.58695
VanCar01934	6.5e-09	3.05e-09	2.53e-09	0.0356395	5.17e-09	0.465246	0.889958	3.86437	0.225606	3.90251	0.431504	0.435067	0.488819	0.276247	0.437662	0.419609	0.350248	0.350248	0.368274	0.389499
VanCar01948	138.517	3.40794	0.598094	0	0	0.382556	0	0	3.87885	0	7.11807	0	18.6031	1.36142	11.5411	3.78686	5.18893	5.18893	0	3.1365
VanCar01969	120.377	119.985	78.4743	75.8914	46.938	14.4173	12.8465	19.0238	26.2164	18.1183	22.9314	30.4224	6.01494	19.2097	6.5831	8.62516	8.97804	8.97804	11.0484	14.8057
VanCar01978	4.3492	3.40314	6.03e-06	0.047375	0.152859	3.25202	0.977102	0.330687	0.545346	0.628662	0.1683	4.73e-05	9.56e-06	0.647443	0.141201	0.0654156	1.15357	1.15357	3.09e-05	0.597646
VanCar01982	0.229198	0.214433	0.131368	0.156856	1.1543	232.02	291.113	102.911	182.942	96.4598	210.417	183.122	1.73807	2.19928	0.530692	0.393212	0.87729	0.87729	0.804042	0.223736
VanCar01987	2.48269	0.300983	0.536582	0.173036	0.458757	8.79348	8.15247	6.7828	27.2	23.6171	12.4543	20.7255	0.851599	2.30107	0.191394	0.363045	0.696282	0.696282	0	0.123393
VanCar02006	1.14494	1.47212	1.79146	1.32854	1.2071	4.42913	3.60034	6.17623	18.8416	3.82618	18.5775	9.79357	48.8059	45.2768	41.9232	30.5637	38.2943	38.2943	28.8024	42.5765
VanCar02017	26.9711	61.147	74.6222	86.7315	98.296	19.5177	19.6792	1.37848	2.24426	4.24783	3.30826	2.60947	152.004	180.1	238.668	206.303	137.689	137.689	178.375	253.749
VanCar02027	5.84083	3.62726	6.88771	2.77395	2.63009	1008.35	1082.42	674.802	393.987	431.984	442.526	416.233	579.164	222.095	384.621	492.137	391.648	391.648	327.69	338.703
VanCar02031	8.38659	6.75718	8.55487	9.4309	11.3178	56.7937	44.2126	30.1191	39.0643	29.8301	50.0523	44.2759	59.8339	40.784	40.3657	58.2142	26.0686	26.0686	29.3911	36.7328
VanCar02042	0.0190078	0.0157528	0.00627292	0.0061374	0	0.0647956	0	0.0320772	11.7171	0.0508754	5.65104	7.87196	0.0485879	0.346667	0.101498	0.095571	0.0355838	0.0355838	0	0.0260397
VanCar02075	2.08691	0.833445	0	1.6589	5.37681	11.2963	17.3763	4.77326	9.97465	12.339	6.7343	26.6349	2.22326	6.36444	1.63236	4.86245	6.60473	6.60473	12.0654	21.7004
VanCar02080	5.72393	4.78468	18.5592	18.2926	7.84073	83.2422	121.907	23.8854	23.0283	7.7232	25.6158	26.8926	19.8936	22.2898	14.0509	20.6397	14.793	14.793	11.7742	28.3127
VanCar02086	0.950746	0.617524	1.02647	1.45812	0.582754	10.8469	6.54987	0.884311	4.18772	3.73992	3.60101	2.74609	2.99554	1.4523	2.58165	0.747354	2.32754	2.32754	0	1.03972
VanCar02087	1.65074	1.0703	1.01818	1.66165	3.5194	34.6859	7.50353	1.54735	9.11453	2.52394	0	4.57622	8.09775	4.54862	0.626292	1.71161	6.01288	6.01288	2.93931	1.14215
VanCar02104	12.4601	16.6993	4.68508	5.37576	5.14317	1.24578	0.869602	0.602175	0.660648	0.420119	0.563763	0.378625	0.485062	0.595051	0.813103	0.552638	0.611651	0.611651	0.251695	0.858335
VanCar02116	27.0902	4.91104	1.23271	0.439694	2.55078	0.380195	0.35059	0.725596	0.606727	0.489552	0.873755	0.55325	1.16649	0.558796	1.11941	1.14766	4.03811	4.03811	4.60805	2.67586
VanCar02121	3.34731	3.5178	4.34779	6.13573	2.92766	50.1083	68.6984	24.6021	13.7388	28.8962	15.4762	6.60099	12.563	8.03101	3.68186	5.65227	7.96073	7.96073	5.87699	5.83518
VanCar02133	0.543604	0.778079	1.23813	0.837497	0.441224	7.96631	11.625	62.4582	3.57539	18.5844	3.57692	5.044	0.270418	1.91545	0.869772	0.888368	0.264571	0.264571	0.499598	0.170656
VanCar02135	16.6645	16.5663	1.92757	3.53322	2.12459	8.17087	7.36991	53.6273	188.3	55.2508	162.472	264.315	22.4171	93.4226	19.7171	33.2991	12.0168	12.0168	14.0375	12.1321
VanCar02140	0	0.125523	0.116266	0.112089	0.0769861	0.118622	0.167684	210.429	857.596	6307.26	296.398	1244.96	160.036	141.996	1.60086	2.22557	0.968423	0.968423	5.75458	1.75841
VanCar02147	9.389	1.75768	0.314029	0	2.32755	3.38541	4.0662	1.32323	0.0499475	0.587143	0.126305	0.256646	0.179236	0	0.762722	0.107845	0.360287	0.360287	0.214017	0.581884
VanCar02165	1.74674	0.560188	1.19606	0.713355	0.0495398	0.772862	2.13284	0.381813	26.6098	11.1514	65.9973	25.7873	16.4309	7.00807	20.3888	32.2444	24.2682	24.2682	28.3558	26.1775
VanCar02171	3.80677	2.10277	12.297	4.6749	24.8981	62.0839	82.5781	69.846	320.108	331.913	441.122	279.271	150.42	69.9898	122.64	118.861	128.071	128.071	164.936	243.965
VanCar02177	0.255723	0.0503804	0	0	0	0.0710312	0	0.22395	0.267492	1.90157	0.460209	0.118946	3.83735	0	0.561367	0.464596	2.91224	2.91224	0	0.449588
VanCar02180	1.19597	1.64174	1.86889	1.54092	13.9458	3.99609	1.72913	1.61069	1.84281	2.75655	3.83217	1.69473	5.70129	2.90164	2.38796	3.21273	4.88703	4.88703	1.65484	2.0144
VanCar02185	12.5631	3.35612	12.7096	12.9809	1.59578	21.2488	32.5946	168.333	87.5173	176.192	124.639	118.045	27.7386	32.8702	23.7906	25.2233	19.3136	19.3136	24.1175	25.0797
VanCar02194	42.9783	37.0386	67.6916	66.1498	1.50463	0	16.689	0	0	2.52328	34.9112	0	6.12503	11.8762	54.3364	21.3943	8.0165	8.0165	0	75.4346
VanCar02211	2.24883	2.5469	2.39327	2.0294	5.61595	32.1507	53.2404	26.45	11.5552	14.8945	25.5482	20.6601	14.7372	8.91067	24.5232	23.6702	12.2485	12.2485	32.3111	28.1694
VanCar02213	0.529115	0.327668	0.0792834	0.0845773	0.923919	6.39605	16.0663	32.2297	0.214836	16.8016	0.78551	0.199586	6.70134	3.77571	6.25989	6.07647	6.01058	6.01058	9.12457	10.0433
VanCar02215	1.68034	0.471206	0.783866	0.254294	0.331414	15.3647	10.3926	4.2038	69.3985	3.20513	63.7568	49.2683	14.0846	68.0864	12.0487	16.0236	14.4799	14.4799	20.0516	30.1044
VanCar02223	4.55706	5.12716	0.934698	0.689675	13.9421	1.32452	1.39687	0.707378	0.597731	1.1393	1.04072	1.09182	0.893947	1.08525	1.40201	0.942672	0.654354	0.654354	0.698271	2.03092
VanCar02225	0.0081991	0.00820619	14.1962	8.81504	0.0914913	3.86583	4.19285	0.996108	0.811827	0.370005	1.68875	1.47095	1.46872	0.53918	1.54898	0.915734	0.835231	0.835231	1.04483	1.35067
VanCar02231	21.768	25.6766	7.82142	6.43765	52.7791	2.36753	2.87111	2.82084	0.842363	1.34084	0.857862	1.02106	0.683828	0.986058	0.911988	1.4316	1.79041	1.79041	2.37989	1.04169
VanCar02243	0	0.017889	0.04472	0	0.048545	0.0503246	0	0.154176	0.189393	0.0285776	0	0	0.509626	0.0746257	0.681661	0.505429	4.05179	4.05179	3.02042	0.310339
VanCar02245	0	0.0974772	0.313102	0	0.0442879	0	0	0	1.89704	0.11735	2.22189	1.94991	7.19046	3.08831	9.54649	7.42657	7.71913	7.71913	8.08965	5.98276
VanCar02260	0.122808	0.197603	11.9397	1.67954	0.387847	3.65817	6.01893	5.99628	2.12694	5.65244	3.88072	3.86935	2.43141	1.51882	4.08606	3.34768	1.94185	1.94185	2.02192	1.87131
VanCar02261	2.90933	4.61049	69.4554	27.7527	4.98847	45.8508	52.1023	182.731	30.287	89.99	29.1187	40.2541	24.1461	15.1159	22.357	24.8139	23.1369	23.1369	18.7884	14.5036
VanCar02279	71.6736	90.8495	247.898	218.091	48.5913	62.5085	367.521	215.302	42.8333	264.507	293.118	249.19	26.0136	19.7904	168.401	118.754	26.0524	26.0524	139.443	94.2703
VanCar02282	3.29384	2.42938	4.37314	3.97129	1.65526	339.295	223.157	8.45218	11.8861	24.457	6.00398	8.71387	7.76312	14.1808	4.96421	4.50771	6.92304	6.92304	5.89192	8.65778
VanCar02285	0.684657	0.930984	7.26693	2.3568	4.8627	6.67668	6.64888	0.866624	0	2.21688	0.656591	0.0839073	0.462314	0.68584	0.547163	0.328623	0.253141	0.253141	0	0.634251
VanCar02290	4.13861	0.533319	0.4607	0.134466	0.615716	1.19009	0.804219	1.11181	6.29661	0.617176	1.15794	8.7966	7.56891	16.2797	4.01067	4.40052	15.0042	15.0042	9.61904	20.3937
VanCar02306	5.81653	1.55842	1.63002	0.46002	8.07974	0.877634	2.14001	0.63447	0.367083	2.06244	1.12749	0.0964484	0.395045	0.174333	1.48392	1.29378	1.15278	1.15278	0.32312	0.29161
VanCar02316	0.827129	0.902318	0	0	0.962244	0.579255	0	0	3.29488	5.80133	0	0	2.28864	6.41396	0	0	2.32875	2.32875	0	0.506699
VanCar02320	13.3847	11.2767	6.36121	4.07441	1.91733	8.65314	8.44595	21.2598	27.8343	23.5222	27.1429	27.8241	79.6694	56.931	63.8142	60.3279	59.8825	59.8825	45.0824	71.3667
VanCar02322	18.9441	19.8096	21.3613	24.3475	4.73131	20.5677	20.226	107.539	33.1569	73.0146	27.9277	38.1336	36.2308	76.6564	34.0801	41.0301	39.1904	39.1904	33.9112	37.4782
VanCar02335	3.31e-06	0.034603	0.0752767	2.83e-07	0.0650422	1052.75	432.214	2.10259	1.52004	2.10407	3.28e-07	5e-07	9.33e-06	1.09e-06	0.0792332	0.0632748	3.72e-07	3.72e-07	0.494789	3.6e-07
VanCar02336	0.0589571	0	0	0	0.160998	0	0	0	0	0	0	0	0	0	0	0.343347	4.27585	4.27585	0	0
VanCar02352	3.20576	9.29432	1.27946	1.35942	5.3813	2.41561	2.67506	2.18951	3.02031	2.45866	4.02701	2.98658	2.15359	0.493087	6.19896	2.21113	5.7861	5.7861	7.94103	13.3429
VanCar02353	2.71964	6.71723	7.29885	7.45028	9.24543	9.07821	15.6627	14.1988	2.85218	2.35201	3.4132	5.88618	0.121692	0	2.77357	0.210785	1.50139	1.50139	1.28855	2.01021
VanCar02363	10.0362	11.4361	61.787	31.9694	11.3034	86.8608	240.571	120.005	63.7669	53.4692	223.501	100.207	48.848	77.077	56.5288	57.2117	43.032	43.032	29.5234	33.6432
VanCar02364	13.3958	14.3501	91.9827	38.2466	23.8759	212.974	359.065	264.203	148.201	119.724	300.441	208.014	78.9622	91.526	81.8147	91.2411	74.2053	74.2053	82.4657	63.3383
VanCar02366	0.473334	1.21825	78.7946	52.3796	7.43515	8.46861	7.29057	2.63885	3.60051	5.75772	2.95393	1.41019	2.39539	0.470534	3.20074	2.26479	2.46742	2.46742	3.51601	2.90088
VanCar02369	9.94281	11.8396	3.08524	3.70828	16.305	5.04995	4.81854	1.486	2.75164	1.18775	2.77089	2.66585	3.90295	4.84294	5.4819	5.96592	5.32193	5.32193	8.07943	5.85585
VanCar02370	1.7559	0.895065	0.435923	0.190457	0.0456759	7.31071	11.7639	150.414	172.177	34.2797	120.628	249.376	481.318	373.121	346.111	371.6	415.641	415.641	309.613	674.964
VanCar02403	4.13011	4.52155	15.0948	13.5163	7.38641	107.519	102.479	69.2062	4.75379	12.3995	5.95228	5.06364	13.6842	5.43509	29.1795	28.7082	11.8641	11.8641	17.9984	19.9562
VanCar02411	0.872973	1.75403	5.35e-06	7.86e-05	4.09e-06	6.06399	2.74142	0.584731	0.619631	6.31371	5e-05	2.71e-06	3.35e-05	8.04e-06	2.56e-05	0.26444	2.18e-05	2.18e-05	0.0005148	0.00010629
VanCar02412	88.2053	139.081	239.073	202.485	24.807	11.2149	9.30078	5.53691	41.9832	5.34924	27.5989	58.5637	18.5921	52.7437	14.4778	15.4198	15.4722	15.4722	14.6655	25.4771
VanCar02417	5.84793	5.73335	6.97837	6.90728	8.57714	9.29985	13.0549	15.0867	13.6321	6.88976	13.905	24.6553	40.4239	40.6972	54.4402	64.4897	33.905	33.905	69.2929	69.3958
VanCar02427	0.414551	0.477812	1.2181	0.377987	1.30099	41.1665	50.9793	39.3232	46.9684	9.42339	17.2772	96.2617	379.174	716.318	655.095	923.486	377.344	377.344	624.749	1160.42
VanCar02437	11.9516	11.9309	1.01183	1.2396	23.3688	0.71782	0.579092	0.889209	0.435355	0.746535	0.290455	0.584965	0.260457	0.338163	0.370826	0.779998	0.534008	0.534008	1.45798	0.221016
VanCar02469	0.258236	0.0237597	0	0.0138155	0.00532845	0.71577	0.722823	4.1684	2.87869	2.96295	1.45527	2.58188	0.486772	1.08997	0.186991	0.24911	0.480144	0.480144	0.0865464	0.236474
VanCar02493	7.39506	7.62546	2.46372	3.80432	6.18562	4.08326	3.35288	2.715	10.3997	2.63678	6.94064	10.1913	25.6843	31.7972	21.8433	26.9043	23.7937	23.7937	12.1143	25.263
VanCar02499	7.41326	7.93022	0.681871	0.754011	3.52126	7.50906	7.88955	1.56724	0.54367	0.522568	0.254735	0.434523	3.02866	1.63531	1.07597	1.23861	1.72766	1.72766	0.744746	1.60761
VanCar02524	1.74046	0.764506	4.35997	6.8033	13.7873	4.49179	4.09339	2.64434	7.37685	4.88198	16.2623	9.73598	5.93156	5.49212	8.66871	8.21371	6.4365	6.4365	12.9388	9.03389
VanCar02529	0	0	0	0	0	1.07766	5.0307	23.0767	0.968738	18.3755	0.793469	0.576046	0.867243	0	0.332176	0.158715	0	0	0	0.217908
VanCar02533	85.6432	46.8273	4.65088	0.741768	0.951798	0.222459	3.68718	0	0.28057	13.0055	0	0	0	0	0	0	0.903494	0.903494	0	0
VanCar02534	0.300792	0.730776	0.35509	0.339641	0.602708	0	0.254165	0	0	4.27658	0	0	0	0	0	0	0.333951	0.333951	0	0
VanCar02536	60.3161	5.30072	1.0195	0	0	0	0	0	0	0.12831	0	0	0	0	0	0	0	0	0	0
VanCar02554	5.86426	5.88633	8.5422	6.46341	6.24446	51.2717	68.7495	89.4415	19.8937	52.048	33.9489	32.6443	7.27403	9.53993	8.77925	6.38267	6.96842	6.96842	10.1687	6.82226
VanCar02555	8.84688	9.24	23.0135	30.3802	7.41064	95.6492	152.124	257.42	36.4428	167.338	66.0605	68.6235	11.9627	21.8697	16.4157	10.4365	16.7069	16.7069	26.9372	13.6632
VanCar02560	5.0132	5.3691	7.77566	6.66891	4.9143	5.98272	2.20221	27.7491	35.7953	49.9962	18.3143	24.7073	7.53287	8.15446	7.60446	4.10561	8.7404	8.7404	7.7399	7.00268
VanCar02569	2.28427	1.26304	2.36292	2.28446	0.321227	2612.33	4262.89	87.8149	4.11488	36.5577	1.80343	1.89588	0	0	0.504712	0.47895	0	0	0	0.390971
VanCar02578	0.355976	0.280731	0.421096	0.471994	0.26274	0.140257	0.136045	0.0531578	1.03907	0.138899	3.31803	2.10451	2.51157	1.6739	5.06177	4.50041	2.89669	2.89669	2.5678	5.5167
VanCar02594	2.7794	1.7204	10.9117	13.0413	0.615269	18.5317	18.4232	20.841	12.7667	0.678855	10.0515	12.1827	0.405174	8.98598	11.9538	12.4826	12.7617	12.7617	10.4543	13.1068
VanCar02619	0.281724	0.254411	0.187557	0.126854	1.15207	7.8258	7.90114	2.76061	4.2122	21.6804	3.20745	9.60507	13.4988	17.3437	8.99741	7.65398	11.4997	11.4997	12.1857	12.9876
VanCar02621	10.4639	9.64531	9.32959	3.88924	1.82829	1.14829	1.52553	1.58555	5.04509	2.53475	6.16415	8.42045	10.8238	8.29546	27.3874	15.7721	24.5384	24.5384	18.1938	22.3702
VanCar02624	0.0603384	0.175578	6.93873	3.40223	0.215759	23.0658	19.7363	12.8286	7.16674	14.2829	6.75038	5.82064	20.7902	9.29704	18.7527	14.9958	16.9262	16.9262	18.3235	34.1827
VanCar02628	0.0347371	0.034153	0	0	0.156246	0	0.13254	0	1.21336	0	1.75173	1.50427	28.0546	21.4736	37.6164	49.5314	7.82213	7.82213	13.0035	19.7152
VanCar02644	0.123043	0.0349689	0.026275	0.00788499	0.234404	5.84202	3.38064	0.959451	4.08e-08	1.51647	0.0494778	0.0159299	3.18e-08	0.0335778	0.00994961	5.14e-09	0.0201148	0.0201148	9.51e-08	0.0242103
VanCar02646	2.92488	0.344862	0.268945	0.037926	1.86626	2.36016	2.09436	0.754018	0.641145	43.1549	1.68943	0.882489	30.6668	0.431577	0.42848	15.4797	22.1223	22.1223	6.57943	0.327688
VanCar02648	31.8504	20.8209	14.1019	8.91215	16.9515	22.7884	10.6208	112.789	108.596	172.096	67.9284	55.7827	260.202	129.851	255.62	153.763	229.719	229.719	191.839	271.346
VanCar02688	28.2105	9.09634	11.9513	0	54.5856	6.26778	5.83532	19.6273	3.95604	16.2272	30.7626	3.75113	5.32309	15.5181	29.9195	22.3336	61.8572	61.8572	183.212	53.0162
VanCar02693	1.31637	1.1291	1.50775	1.78961	2.13149	1.14864	0.945652	1.59677	2.22125	3.09936	4.46245	4.87652	5.72716	2.35345	10.3027	6.82306	4.73487	4.73487	11.6817	7.68516
VanCar02696	33.3492	35.2951	35.9536	30.9009	3.70189	6.03494	6.3125	5.56845	15.1888	4.71186	16.045	20.2623	12.6923	14.4278	12.6987	12.1453	11.4777	11.4777	15.3131	8.11463
VanCar02711	3.35992	3.65945	4.9133	3.26476	3.03877	3.23234	3.27653	12.6238	26.8317	7.40956	40.1417	35.2501	29.8211	53.1552	24.1723	42.8749	22.9899	22.9899	35.1167	33.9647
VanCar02717	7.28e-06	1.6e-06	1.63224	0.523196	0.0724857	11.0744	36.1657	18.3757	3.96697	2.499	6.26164	3.68226	10.341	6.58617	41.9653	34.3079	12.1953	12.1953	21.4252	42.6149
VanCar02722	0.585998	0.739664	3.0723	4.16997	10.6174	0.931768	3.11907	1.56911	32.7956	1.40252	29.7979	36.8348	4.3283	7.35704	6.75546	7.57133	5.42101	5.42101	3.51906	8.13803
VanCar02728	0.315055	0.0833396	1.59387	4.07415	0.101215	2.82237	6.30301	1.4986	1.87027	6.07975	0.510541	1.72276	0.176491	0.118137	0	1.03418	0	0	0.892293	0
VanCar02735	145.622	17.3014	22.2483	87.3575	0.204057	0.207107	0	0	0	0.120388	4.44305	2.51355	3.03553	0.336849	5.69924	6.17375	0.67089	0.67089	1.46706	0.634311
VanCar02737	115.491	3.93721	0.768541	0.550303	0	0.535121	1.92197	0	6.73954	34.995	28.7068	6.91297	21.3088	1.14068	55.7804	40.3991	34.7585	34.7585	63.5143	123.466
VanCar02742	0.0476839	0.047105	0.114816	0	0	0.0991895	0.125535	0.296882	0.165821	0.486941	0.104373	0.47546	0	0.339882	0.534639	0.473984	0.897849	0.897849	3.87085	1.35741
VanCar02747	0.0752937	0.0494506	0	0.0617673	0.0674192	0.27884	0	0.548441	11.2002	1.31005	3.83551	8.7404	0.784563	3.24013	2.20074	2.73164	3.54444	3.54444	1.17447	0.969064
VanCar02751	1.59179	1.91052	1.49007	1.89644	6.04602	0.866149	0.407021	0.0723551	0.183902	0.471766	0.0767466	0.0773351	0.0550097	0.500305	0.184512	0.134547	0.261786	0.261786	0.128536	0.204538
VanCar02755	1.49576	2.72522	10.8683	4.97544	2.45256	14.2852	9.67191	0.196174	494.543	34.1551	340.685	454.171	151.555	338.552	91.0104	170.9	83.968	83.968	71.3662	66.4695
VanCar02770	16.8779	15.9896	8.52652	9.72853	9.17613	1.7516	2.28362	2.3869	5.78664	4.18551	6.98062	4.73674	0.726083	0.906023	0.850795	0.852405	1.13654	1.13654	0.499906	1.18763
VanCar02775	5.41903	3.29971	4.70732	0.446305	0.28309	1.74979	1.06808	0.318203	24.3029	0.555842	4.6502	39.3969	0.766114	11.5508	2.6638	5.05442	5.64586	5.64586	2.84798	2.16417
VanCar02796	13.4661	20.2841	170.445	94.0836	15.6523	126.405	182.615	292.826	82.8279	307.998	88.5211	178.79	32.1381	32.4485	103.635	102.779	49.6616	49.6616	202.342	148.121
VanCar02803	0.187539	0.0962756	0.0476718	0.0695674	0.0151743	3.13937	3.13646	1.04076	1.00955	1.00001	1.09252	1.19525	1.15121	0.477393	0.410923	1.1139	1.03066	1.03066	0.348081	0.287893
VanCar02809	5.3126	0.694953	0.0854096	0	0.0170424	0.198917	0.24925	0.294461	0.218174	0.407953	0.393484	0.236035	1.09323	0.218083	0.520652	0.419555	0.626294	0.626294	0.78469	0.356727
VanCar02815	4.15863	2.18095	0.533902	0.851077	0.60386	3.86503	1.01903	15.3373	17.9839	77.681	7.00109	8.01956	4.92337	3.20392	2.39428	2.11611	5.87249	5.87249	9.97511	1.21366
VanCar02843	43.1383	25.5816	142.054	54.1398	54.3934	51.4383	54.0334	19.319	2.96496	12.9523	0	8.98878	4.04755	4.98054	21.683	12.8771	11.7237	11.7237	0	21.7066
VanCar02845	11.9547	8.18492	22.9558	15.639	9.89081	16.4299	13.156	11.9794	0.0222837	8.61978	0	2.15624	1.37414	1.04441	3.54394	1.92308	2.93202	2.93202	5.2159	6.54683
VanCar02846	21.8329	22.2624	152.354	110.193	31.353	186.311	177.92	234.124	34.2708	146.566	36.169	39.4487	153.188	154.16	175.103	227.776	130.114	130.114	128.548	306.176
VanCar02851	3.88456	0.884887	0.202075	0.065352	0.0473541	0.146816	0.293192	0	0	0.501929	0.119098	0	0.0826224	0.110299	0.0726947	0	0.481446	0.481446	0	0
VanCar02860	0.054185	0.0202957	0.0445336	0	0.0159773	0.355226	0.583159	1.00144	5.41144	1.16708	3.69254	8.10655	8.08445	6.62018	11.4079	9.183	8.83615	8.83615	13.6717	11.401
VanCar02879	1.00611	3.17812	0.982366	1.03039	100.379	36.0328	21.1275	35.4963	1.3466	52.5488	8.32546	2.01404	4.78366	0.570788	7.21864	6.06772	3.84858	3.84858	9.50468	3.93662
VanCar02887	4.83371	2.89172	3.66664	3.0853	4.14708	4.43535	7.18471	8.18126	88.3068	6.58364	118.015	88.0044	15.1749	17.0622	13.7735	14.0071	11.7317	11.7317	17.9753	15.9667
VanCar02890	16.0435	17.2996	13.1079	21.1616	15.8441	106.774	153.418	81.091	31.7313	87.4198	50.0543	53.6614	53.3964	26.4902	50.1787	41.4783	45.3914	45.3914	56.0371	36.5105
VanCar02894	0.43633	0.531604	37.7763	26.0535	0.258132	43.5576	52.3565	40.0895	75.4768	36.2563	172.58	149.687	251.717	114.142	284.833	267.674	117.058	117.058	193.899	210.8
VanCar02895	4.5642	4.25475	18.8311	11.3381	8.47186	65.0014	66.3007	6.64653	24.065	14.2016	21.7533	26.02	23.182	15.5308	22.5427	19.2972	19.6625	19.6625	19.848	39.3771
VanCar02900	2.75814	1.08377	0.155019	0.0502363	0.833858	19.2868	17.1267	0.0890728	0.433438	0.94912	0.461975	0.568767	1.03658	0.257178	1.23437	1.21876	1.13443	1.13443	0.317508	0.78817
VanCar02911	1.76473	7.67087	487.709	317.565	30.4958	229.522	247.441	193.833	31.3397	107.015	33.9257	37.0332	20.5272	17.8491	15.1883	13.547	11.5007	11.5007	16.4749	15.885
VanCar02936	0.00646014	2.54e-10	0.0145096	0.00464334	0.018535	0.714708	0.670915	2.48607	0.151954	4.82349	0.299383	0.105063	0.0977949	0.157168	0.0211567	0.0493306	0.05243	0.05243	0.0586874	1.08e-10
VanCar02947	0.841274	0.583541	0.160629	0.125602	0.571603	0.228077	0.297272	1.07067	229.93	1.25944	206.152	254.516	10.7165	79.7693	7.39704	17.2498	5.30678	5.30678	6.87914	3.37413
VanCar02958	82.0389	226.976	315.622	604.343	13272	69.1775	31.1594	6.57676	1103.92	90.9315	645.009	558.225	37.1292	77.2793	19.7814	30.8823	101.558	101.558	16.0118	19.2861
VanCar02959	20.6661	28.185	0	0	2280.65	11.2662	0	0	197.147	7.74722	0	0	3.60399	30.9915	0	0	13.0515	13.0515	0	0
VanCar02989	9.02792	8.59314	5.07565	6.94818	7.97852	18.1794	10.4657	48.216	38.9709	88.2092	12.8745	20.0247	23.0182	30.0715	13.7914	14.9515	21.7829	21.7829	10.8801	10.0431
VanCar02998	4.16798	4.55493	0.181861	0.521559	4.58026	6.32398	0.260208	0.313454	4.94988	2.76652	0	0.982878	12.5194	44.8848	0.751739	0.360029	12.2204	12.2204	0	2.97502
VanCar02999	21.9684	18.6654	18.9672	21.2098	25.4076	18.5293	42.9274	9.78858	13.3132	3.10647	4.77813	68.7332	62.9516	323.128	49.52	56.533	60.0005	60.0005	75.1779	281.808
VanCar03008	2.09502	3.16689	3.79836	4.89255	3.05227	4.1703	4.56233	14.5076	9.5908	21.7023	9.50566	8.41177	12.4234	13.8621	11.1418	9.05412	13.3533	13.3533	10.8	11.0205
VanCar03022	4.04929	4.11129	0.550767	0.696734	4.82742	1.50165	1.83579	1.22775	0.336368	0.694708	0.319367	0.569418	0.212434	0.274701	0.516818	0.739083	0.431236	0.431236	0.899057	0.223363
VanCar03027	0	0.0394297	0.108348	0	0.253487	0.893582	3.9104	0.560285	2.66737	0.896064	0	7.6905	2.38978	1.88764	16.4598	5.68849	7.02608	7.02608	18.0839	7.60533
VanCar03031	2.27864	1.28413	0.93803	8.21661	0.100677	0.0693129	0	4.923	3.56328	8.33671	1.86185	2.77717	32.8159	4.68954	35.0905	33.6828	29.944	29.944	24.0409	43.5393
VanCar03032	0.0330404	0	0.778795	0.334984	0	0	0	0	22.8435	0.20991	32.9051	37.5968	9.61643	39.1954	11.8655	19.3358	6.38955	6.38955	13.3419	13.019
VanCar03044	6.77537	7.80868	12.1048	13.2083	2.71276	65.2545	71.1023	33.0852	66.4152	64.7161	44.4941	53.3971	14.5342	15.517	9.25188	11.7923	16.3076	16.3076	9.14291	6.26295
VanCar03045	15.962	17.7202	44.0076	29.5024	5.8614	206.914	244.182	198.824	215.139	190.104	227.719	256.065	32.4952	27.967	30.8556	38.7987	30.5572	30.5572	22.9955	19.0531
VanCar03054	0.488708	1.29219	0.801733	0.87892	18.4618	0.458702	0.406503	0.201374	1.33106	0.696681	0.663173	0.494061	0.276952	0.92201	0.164336	0.116957	0.559846	0.559846	0.201616	0.276905
VanCar03065	5.67026	5.4926	5.67821	5.77504	6.80581	202.185	244.229	221.314	70.2376	84.635	92.2785	62.9828	37.2701	32.9291	31.8499	29.5833	24.4044	24.4044	28.9044	39.0133
VanCar03072	1.15933	0.96649	0.16137	0.107314	0.577579	1.16809	1.5003	0.356065	0.645253	0.676754	1.07369	0.345601	6.8534	1.36901	5.85739	3.75377	4.25448	4.25448	3.9473	4.25902
VanCar03098	9.51256	10.2388	10.6237	14.1591	3.98031	4.3635	6.59587	90.3241	115.185	26.1771	108.069	106.548	37.8509	38.8378	25.4795	25.2778	20.6687	20.6687	14.7685	31.781
VanCar03102	1.5e-06	9.41e-07	0.680576	0.478852	5.21e-07	3.01362	5.44138	0.11305	0.380214	0.14114	1.2487	0.609687	0.440923	0.273412	0.777011	0.526145	0.356669	0.356669	1.10739	0.283018
VanCar03111	3.25126	2.31491	18.309	27.1626	4.32191	16.7328	96.4369	77.0727	5.27983	19.7161	17.2426	21.2672	3.76194	3.82295	11.884	13.0037	3.85829	3.85829	9.81465	12.0835
VanCar03115	1.05619	1.92863	10.638	11.7672	1.41693	4.06753	4.93795	2.71328	26.0146	5.2287	28.0878	34.5003	63.6954	54.7735	45.3632	59.3955	54.5869	54.5869	38.9748	30.8176
VanCar03116	0.273715	0.245976	0.974861	1.37733	0.31881	0.396603	0.446129	0.433079	2.18531	0.816622	1.85693	3.41856	6.63645	10.7291	3.87035	7.4013	5.7971	5.7971	2.5821	2.08671
VanCar03117	29.4072	40.9345	70.9047	66.8788	29.1988	16.6601	26.0237	63.7786	526.056	28.3714	610.845	949.511	1548.17	1949.47	1483.17	1908.89	1450.19	1450.19	1355.73	1811.97
VanCar03129	1.88422	2.40326	2.85264	5.85957	1.69314	1.13208	3.21233	9.39395	3.90334	2.69285	2.9481	6.35455	7.61842	15.5743	9.46661	15.4882	5.0119	5.0119	3.93916	7.15396
VanCar03133	0.141423	0.150486	8.42722	8.44943	0.290243	2.44371	2.2448	33.1017	41.3406	77.2945	33.031	32.3284	4.54767	17.6045	5.46547	4.79641	4.7678	4.7678	5.59586	3.12187
VanCar03134	0.0310796	0	18.8125	22.2085	0.390734	3.80075	4.09339	0.556703	8.57016	1.92321	5.79787	10.4736	3.11164	5.62288	5.72135	4.76395	4.80969	4.80969	1.99058	1.44988
VanCar03142	0.392516	0.264821	1.95546	0.150091	0.239963	0.172057	0.299235	0.35482	0.503739	0.65204	1.28839	0.755247	23.1047	3.67165	20.8993	10.4493	18.3643	18.3643	18.0228	18.4104
VanCar03143	0.359439	0.63257	0.512528	0.49989	3.6867	1.24606	0.904666	1.5345	8.82657	2.38144	5.30349	9.28622	42.0168	20.0155	29.8116	15.7091	22.0491	22.0491	9.91911	26.7945
VanCar03149	10.6805	11.5478	2.19729	2.01506	15.2471	2.41593	3.19053	3.47199	0.673845	1.87194	1.7345	1.56553	0.830796	2.31084	2.04703	1.43588	1.26612	1.26612	2.25247	1.43702
VanCar03151	96.9908	82.1486	193.613	222.286	74.9472	4.65623	4.35262	11.357	11.9132	7.80912	20.7284	12.1465	45.2222	30.0699	54.0912	34.5055	41.4364	41.4364	32.2655	120.212
VanCar03153	16.8194	9.66915	24.4954	38.3731	10.2925	0.757015	0.592194	1.07331	2.62279	0.987372	2.33643	2.60865	9.17272	6.70009	4.67524	5.5104	7.82898	7.82898	2.59373	16.3597
VanCar03193	0.542742	0.163951	1.58821	0.875263	0.15074	3.25276	0	0	93.3128	5.2623	8.93379	34.8679	426.477	373.816	108.736	66.6834	417.204	417.204	91.9163	1477.94
VanCar03198	0.1154	0.0564608	34.3442	12.4139	0.104979	0.643334	0	0	77.3364	1.48535	7.77594	46.7938	152.586	259.009	32.1722	19.7349	100.713	100.713	17.8058	370.606
VanCar03211	0.30702	0.209977	1.19367	0.997729	4.89592	0	0	0	2.62803	0.166953	0.98198	1.56928	0.847393	15.4359	0.560559	1.11468	5.2015	5.2015	0.871021	1.14639
VanCar03214	4.30359	4.45005	3.73477	4.10134	11.201	51.0275	38.5245	39.9558	8.35037	47.5366	6.36928	8.43887	12.6909	19.4547	10.8726	13.1065	12.0833	12.0833	13.6825	19.4755
VanCar03240	0.392025	0.0518506	3.94e-07	4.28e-07	0.217094	0.132012	5.33e-07	0.21081	0.306663	0.0871557	5.79e-07	4.3e-07	9.18628	3.69466	1.96783	0.662053	8.36748	8.36748	1.54795	0.536224
VanCar03241	1.22368	0.709472	2.99474	1.83924	0.575025	0.343509	1.37743	0	2.6095	1.22592	4.80347	8.65614	37.2548	7.21011	27.158	13.3293	30.2449	30.2449	19.1129	11.1959
VanCar03244	2.83631	5.04693	44.1137	22.7579	0.695517	1.36838	3.19434	21.4731	13.8705	19.0682	19.9851	25.7833	13.9834	13.6578	16.8936	17.2567	14.5689	14.5689	16.2971	13.7137
VanCar03248	65.6853	36.2235	13.3794	9.86442	103.519	1.38009	1.18045	0	0	1.82346	0.176223	0.372085	0.478137	0.325136	0.326277	0	1.12799	1.12799	0	0
VanCar03265	4.48856	5.31321	10.1253	11.1657	5.25929	21.5248	28.9845	645.31	33.564	159.576	61.7148	52.0841	15.2864	6.44584	14.8316	16.3032	13.7939	13.7939	14.5128	13.728
VanCar03294	0	0	0	0	0	0.14812	0	2.35698	0.186375	7.59475	0.25339	0.274847	1.5018	0.232533	0.476307	0.606408	0.482388	0.482388	0	0
VanCar03302	2.01238	1.81754	9.66366	3.45317	2.27013	10.276	11.9005	9.03812	8.60367	7.09845	7.91881	12.0891	6.11967	7.71258	8.89746	9.48469	5.88402	5.88402	8.02111	10.1018
VanCar03303	2.95342	16.2014	172.324	136.084	1.20028	4.59884	4.69862	1.58738	2.85344	1.96745	1.04435	1.18672	2.09236	3.69962	1.44651	1.04617	2.34311	2.34311	1.77538	1.37142
VanCar03321	6.95034	4.35415	9.46972	10.1047	8.18807	2.97824	2.9263	2.35141	2.75639	3.1812	3.64612	3.45363	42.901	17.0789	35.7852	41.4074	24.6789	24.6789	27.7587	34.4356
VanCar03324	11.3091	22.148	6.67382	8.52348	1.35746	1.48765	1.11356	2.27155	68.8644	2.28831	74.6	53.3306	13.9847	6.32501	9.07914	9.04642	11.9091	11.9091	12.0034	15.9932
VanCar03347	3.27587	5.63202	18.594	12.4017	3.64311	94.8416	100.704	454.745	244.814	324.552	136.562	207.503	55.8965	204.491	68.8121	84.9804	110.441	110.441	91.1783	111.13
VanCar03349	15.727	17.0138	17.5219	15.8243	13.7817	12.1699	15.7902	23.0847	4.88604	8.6272	8.86269	7.17786	29.4565	5.41567	31.0826	22.9998	30.3768	30.3768	27.1632	45.6844
VanCar03389	2.52289	2.82081	1.65735	2.29937	3.37437	2.0865	3.16623	1.35857	0.82579	0.618855	0.661512	1.62507	2.82197	2.62625	2.90205	2.54793	2.71404	2.71404	0.567312	5.9133
VanCar03400	8.70206	0.937462	0	0	0.343917	0	0.295111	0	0	1.58033	0.352445	0	0.358603	0	0	0.413175	1.99568	1.99568	0	0.422054
VanCar03404	0.0974514	0.674033	0.441382	0.0253268	0.577762	0.390367	0.265042	0.313295	57.222	1.73415	34.8128	65.013	14.525	26.4573	11.5333	17.4573	8.99683	8.99683	10.819	18.5682
VanCar03405	0.980629	1.54328	0.610309	0.539448	7.41537	230.254	270.418	10.0947	293.502	20.1715	228.306	275.128	47.9702	147.01	72.5722	97.1859	30.2603	30.2603	31.1274	31.2229
VanCar03406	0.185971	0.156083	0.0132514	0	0.13498	0.218674	0.019355	0.0456862	6.59625	0.467724	2.72924	4.66843	0.333784	0.658745	0.102252	0.192292	0.450586	0.450586	0.0810943	0.129281
VanCar03411	1.88684	2.32718	0.197422	2.37356	1.17714	7.9603	6.65275	4.73831	0.156574	9.26025	0.362524	0.364043	1.52568	0.337851	0.669103	1.03832	0.589253	0.589253	0.464771	0.444358
VanCar03417	0.0133892	0.0263837	2.94e-07	3.71e-07	0.0236213	4.65418	0.941554	5.27e-07	6.16e-07	2.29e-07	7.64e-07	5.63e-07	5.37e-07	5.75e-07	2.65e-07	0.0317174	2.6e-07	2.6e-07	1.65e-06	3.28e-07
VanCar03420	0.503504	0.568283	2.56032	2.35554	0.582779	0.416947	0.769933	0.615963	0.527469	0.639151	1.87542	1.96725	2.52463	1.17177	4.93316	4.65998	1.53037	1.53037	1.85032	1.80984
VanCar03421	18.8201	18.4253	62.6358	46.7179	25.4535	21.1047	23.7133	28.1085	146.514	27.4123	150.087	182.987	479.859	436.117	565.87	497.547	401.06	401.06	580.287	641.756
VanCar03422	3.42482	0.114279	0.149533	0.217408	0.390565	3.95179	5.41902	0.773274	0.101267	24.2891	0.394508	0	16.2496	0.608422	0.563211	15.0084	16.2538	16.2538	4.60534	0.310077
VanCar03425	4.1271	2.44245	11.3508	9.52888	12.6045	28.6093	43.6762	11.0952	10.7718	6.7573	9.28554	9.78564	33.9755	45.6339	15.78	29.4136	31.7852	31.7852	15.4766	52.3116
VanCar03434	5.45167	2.17725	1.12493	1.84241	489.134	203.723	373.012	3586.7	35.8805	5008.87	326.032	48.1808	478.03	20.0859	742.429	447.888	219.425	219.425	192.657	236.969
VanCar03447	6.54988	8.22314	25.0636	35.2947	5.57118	3.80061	5.88092	23.7306	27.8068	23.6027	30.0462	40.3837	109.554	114.634	109.278	93.3573	69.4579	69.4579	54.5687	167.559
VanCar03448	0.577727	5.87783	0.0650776	0.0634267	0.0358897	0.0745403	0	0	1.07492	0.232365	0.530947	0.59854	34.8434	3.45628	24.2771	23.8174	21.0919	21.0919	14.7654	33.0208
VanCar03454	17.2823	27.0349	11.4084	11.8598	60.5149	118.509	109.867	13.1006	11.0337	48.1251	5.35662	8.82832	8.76613	9.27532	9.88444	12.3834	11.7628	11.7628	5.52739	4.32736
VanCar03455	10.3188	12.6239	1.32294	1.09371	25.7699	39.1535	2.05437	0.991519	6.64515	10.0008	0.418291	0.846887	5.14243	6.42129	0.598676	0.712335	5.80586	5.80586	1.05772	0.880006
VanCar03460	0.0173291	0	5.11263	1.74174	0.0463768	3.55875	4.27831	115.966	240.154	131.097	339.394	318.909	2.21853	6.19646	0.882093	1.53303	0.237109	0.237109	1.04616	0.295746
VanCar03478	0.957898	0.213653	0	0	1.41611	0.242357	0.1719	0	0.304698	0.486743	0.203311	0.433342	0.54588	1.31048	0.756853	0.480106	3.56064	3.56064	0.737906	0.819348
VanCar03483	0.122449	0.0510737	0.033984	3.25e-08	0.118953	5.58e-08	0.0677089	1.04e-07	2.25e-08	0.0261166	0.0293928	0.0601332	0.355353	1.41701	0.721606	0.823015	1.55557	1.55557	2.6849	3.10031
VanCar03547	0.106308	0.157046	1.35572	0.789156	0.190515	0.22149	1.77022	1.98639	10.6588	10.7279	27.0786	8.9332	1644.75	38.503	2848.73	1304.16	842.436	842.436	972.972	3528.1
VanCar03549	0.169935	0.226603	1.53827	0.739781	0.180345	3.81166	2.07456	0.082234	0.206082	0.383364	0.106447	0.126578	0.126376	0.268642	0.107151	0.107105	0.197876	0.197876	0.119843	0.135598
VanCar03551	3.0175	4.53789	2111.69	781.491	2.72608	8863.17	11405.9	13.2336	107.756	4.00237	73.1885	85.4937	20.2265	24.1672	41.6825	61.2707	21.6474	21.6474	48.8147	29.5037
VanCar03553	0.54672	0.310656	21.0072	6.95308	0.29412	91.0899	35.0789	0.684152	4.01917	0.865334	1.38371	1.86785	2.70156	0.72697	2.98652	3.03523	2.82998	2.82998	1.08881	1.6021
VanCar03567	3.47535	2.29739	12.6995	8.47514	2.42121	1.2559	1.61273	14.5943	11.9267	12.8779	13.6302	23.9188	23.2142	31.098	21.6671	28.2506	16.2222	16.2222	14.8097	23.1875
VanCar03578	43.0205	37.9885	103.271	124.666	16.6816	21.4772	30.5839	36.0947	268.625	66.212	247.64	311.331	57.31	123.74	103.079	90.1629	64.7569	64.7569	109.506	128.161
VanCar03583	5.82343	6.39321	2.26273	2.36111	1.12166	1.82484	1.57308	2.13168	6.13898	1.25713	4.2649	3.19707	22.6835	9.67764	14.8022	15.4337	21.804	21.804	18.0584	14.0934
VanCar03589	0.036239	0.00383962	0	0	0.34307	0.0214923	0	0.383796	1.57191	0.616159	2.15428	1.56255	7.10737	2.48172	8.74638	5.76852	7.02959	7.02959	5.12978	3.18632
VanCar03604	36.4954	53.2759	13.1482	19.4535	62.3595	0.587382	0.307002	0.36409	0.0737048	4.74231	0	0.193708	0.066099	0.0875195	0.114621	0.270663	1.92878	1.92878	0	0
VanCar03614	2.87924	4.15999	0.263226	1.20574	17.4424	15.1389	12.5878	2.44329	0.592067	5.63766	0.889029	0.373105	1.59394	0.931502	0.868085	0.921636	2.45089	2.45089	0.620018	0.676655
VanCar03621	2.97323	3.34633	0.149905	0.195316	5.14226	0.324313	0.182477	0.236877	0.480286	0.191539	0.0919396	0.207396	0.198957	0.171423	0.165296	0.0518035	0.21872	0.21872	0.152883	0.087061
VanCar03622	0.0494161	0.166194	0.0352167	2.27e-08	0.128655	3.30199	4.36103	7.07266	3.14435	5.81827	5.65414	4.15492	3.27583	1.39074	2.94414	2.69014	2.30867	2.30867	3.70706	3.28352
VanCar03629	12.275	3.92022	18.8689	2.7834	4.20991	73.7172	89.6875	25.9959	115.257	33.6574	159.055	149.146	17.106	29.2513	19.9888	28.6662	14.0695	14.0695	22.9717	21.7975
VanCar03630	0.735524	0.599167	2.52e-10	0.02127	664.028	0.907926	0.0325416	0.0427672	0.348705	1.80428	1.71e-08	0.0450241	0.031335	2.3e-08	0	0.0209406	1.62617	1.62617	0	0
VanCar03640	25.256	33.9566	271.573	302.444	27.6383	28.8518	25.6679	22.7942	11.6298	49.037	6.4458	10.7996	2.3802	7.58616	6.54124	2.85996	8.32439	8.32439	5.36115	5.29439
VanCar03642	3.23909	3.47969	373.448	314.23	0.306356	0.276725	0.441467	1.26665	1.82898	0.910926	2.01438	2.62781	0.594248	1.839	1.89957	1.02802	1.71945	1.71945	2.38271	2.01583
VanCar03646	24.7665	20.1607	16.134	15.7969	21.9822	390.083	413.228	8.72733	10.4293	7.14642	13.6644	13.102	10.1836	8.00436	11.7095	10.9624	10.4064	10.4064	14.11	9.08572
VanCar03648	0.027186	0	0.13176	0	0.520488	13.3862	14.2067	5.4511	1.27669	39.5408	1.85083	1.51472	0.0848439	0.111039	0.216182	0.135822	0.0310155	0.0310155	0	0
VanCar03649	0.225336	0.222573	7.40192	5.36072	0.779937	0.972253	1.14492	3.69765	14.4113	4.95766	22.3864	11.5076	40.0006	24.1417	30.9313	27.4269	34.3682	34.3682	33.895	33.1056
VanCar03663	7.26109	15.5527	1.36869	0.165596	0.970022	0.0909196	0.371514	0.294905	1.25622	0.467458	1.19454	0.468553	39.7141	3.03602	39.2705	32.0688	140.458	140.458	25.5179	78.9996
VanCar03664	0	0	0	0	0	0.417097	0	0	0	0	0	0	1.64591	0.339482	2.15574	4.84445	17.3933	17.3933	4.44381	9.28197
VanCar03665	1.47611	0.082767	0.0823003	0	0.0149585	0.13964	1.01829	0.141868	0.642248	0.184927	2.00187	0.302415	10.8936	1.30868	23.8695	35.5519	31.7139	31.7139	23.4897	53.0278
VanCar03667	2.89518	0.536155	0.811078	1.78697	192.527	69.0556	114.594	484.124	98.5081	364.581	189.093	151.838	487.087	72.0639	367.687	234.407	260.385	260.385	275.201	228.359
VanCar03685	6.99305	9.56495	32.3976	37.7316	6.18226	47.1552	74.5282	104.967	15.2005	83.5028	23.3897	38.9173	12.6634	12.1642	12.2882	13.8507	9.22029	9.22029	10.3569	15.0663
VanCar03698	4.57148	5.19006	6.03739	4.47859	4.41797	11.7362	5.78684	2.39271	6.34146	2.11087	5.95946	3.94072	8.58399	5.25728	6.04313	5.54897	6.58405	6.58405	5.16588	3.45126
VanCar03700	4.90623	5.47794	0.212433	0.207403	10.0664	0.180459	0.253676	0.199744	2.51633	0.523064	1.73239	0.889762	18.3952	3.22731	20.7278	15.7068	31.2703	31.2703	23.5337	31.439
VanCar03704	11.5474	10.7106	28.7814	39.6007	6.55428	5.28713	5.86251	2.72295	6.35728	3.2822	6.74225	7.53036	21.726	18.7524	18.2113	19.6406	15.9689	15.9689	18.6422	16.6512
VanCar03708	0.208968	0.265658	2.62471	1.56897	0.0596373	2.38316	1.60591	1.97983	4.07582	2.37316	3.19127	1.75881	6.49857	1.32762	1.16662	0.658504	1.36745	1.36745	1.08181	0.196893
VanCar03732	12.9204	13.5171	15.0189	16.1555	5.03636	3.84877	4.89981	4.21223	19.9359	4.05224	21.0128	20.3179	14.4479	15.4742	11.6418	14.6751	9.1662	9.1662	13.1393	17.76
VanCar03750	0.14073	0.203791	1.48743	1.57478	0.1154	0.315241	3.03246	1.4566	0.163354	0.125784	2.33383	3.02134	1.50631	0.325394	1.82168	2.05204	0.21378	0.21378	2.46977	2.54179
VanCar03755	6.77736	6.26197	3.41887	2.7052	14.0075	27.946	32.8892	32.3993	16.5991	29.2098	25.0044	22.0417	5.82011	7.57565	3.6466	5.00966	3.7554	3.7554	3.97168	2.27122
VanCar03757	5.19846	7.2098	1.88666	2.30635	53.3647	4.69039	7.8863	277.06	77.6853	115.961	191.011	100.505	6.30895	5.74714	5.58289	4.27348	2.90986	2.90986	3.03617	3.39002
VanCar03762	43.8244	15.1172	3.59636	2.08483	0.61899	1.15291	0.926833	0.799912	11.7361	1.45782	16.3132	14.5655	19.9667	7.08361	39.3937	24.4646	26.4876	26.4876	26.7495	29.0925
VanCar03763	0.522785	0.500889	227.284	67.238	0.411115	265.401	250.337	77.3493	35.0999	33.9273	38.0897	28.2065	11.9037	11.0232	6.14458	6.2573	3.26193	3.26193	6.21504	1.92849
VanCar03775	0.506029	0.487627	1.61094	1.76127	2.37273	0.369791	0.438796	0.143681	0.0914079	0.289925	0.429032	0.230375	0.178793	0.035492	0.762765	0.258453	0.455855	0.455855	0.444672	3.02635
VanCar03779	33.1113	28.8394	42.2399	48.6718	47.7842	36.3848	43.5241	12.293	22.9057	17.856	32.6866	27.5618	83.3289	103.564	134.569	101.282	100.327	100.327	76.5413	129.64
VanCar03782	17.3704	16.6958	65.1771	79.8872	99.7742	14.2627	9.00498	3.61418	6.96031	5.96672	15.7201	9.00769	18.5417	20.0763	29.4547	23.9341	23.4785	23.4785	29.1922	29.1322
VanCar03799	15.4116	16.1009	22.5996	21.0455	17.5128	10.3702	12.8918	34.1375	17.0743	19.5546	11.3109	26.6833	81.3472	104.099	69.1895	82.2527	61.5683	61.5683	73.4153	81.429
VanCar03800	0.0282905	0	2.32511	2.32474	0.126854	4.71629	96.9254	37515.6	261.934	21786.4	201.069	202.41	160.851	295.796	131.704	96.4537	125.342	125.342	130.21	81.7862
VanCar03801	0.449102	0	2.60871	53.3567	57.6818	2.29936	3.70776	3.67806	3.42576	30.1426	2.99396	0	0.942711	2.72294	5.76528	3.70197	6.6008	6.6008	5.94427	29.5367
VanCar03807	0.148965	0.0326701	79.9252	109.811	0.0295199	0.22965	0	0.279746	11.3492	0.677698	21.3535	16.4744	1.86039	0.815279	2.52194	3.8812	2.68024	2.68024	6.225	3.38042
VanCar03822	0.139893	0.0829409	4.97e-07	7.27e-07	3.75389	0.194701	1.16e-06	0.00013934	2.91e-06	2.47e-06	1.74e-06	3.22e-07	2.69e-06	0.336854	7.13e-07	3.37e-07	2.53e-06	2.53e-06	1.44e-06	3.86e-07
VanCar03824	2.20316	3.07882	1.97652	2.02178	12.2876	0.311068	0.340859	0.134134	0.022909	0.55793	0.0571382	0.0286953	0.336142	0	0.274229	0.403001	0.497073	0.497073	0.66682	0.260194
VanCar03825	863.002	1035.62	300.882	392.405	2359.88	55.26	43.0779	24.3435	2.97353	47.2569	3.80705	2.82281	0.632631	0.264246	0.411263	0.387509	23.8536	23.8536	1.34392	0.522437
VanCar03833	8.76684	7.9362	2.52109	1.86921	7.21622	2.04331	2.09582	0.912636	1.39059	0.743621	0.873127	1.39268	0.262688	1.45429	0.470219	0.911542	0.528628	0.528628	0.926864	0.456054
VanCar03858	0.404912	0.480057	1.17742	1.02589	1.0796	1.25327	3.38133	4.13635	22.6211	2.36578	22.38	102.471	17.5774	38.7544	52.9718	62.7891	17.7036	17.7036	59.2873	73.4158
VanCar03860	4.0313	4.05281	8.04558	6.69102	7.07374	7.14293	6.65906	7.76672	60.9795	9.28397	26.4852	102.471	37.5319	86.1966	43.3707	44.8823	38.2794	38.2794	51.8161	51.4739
VanCar03889	4.82295	4.68724	8.48371	6.15447	1.5318	0.3129	0.328677	0.194987	1.57069	1.42404	0.806206	1.34791	2.39447	5.60688	3.80031	2.72229	4.62196	4.62196	5.21557	5.48627
VanCar03897	0	0.0531919	0.156058	0	0.0493344	0	0	0	0	0	0	0	0	0	0	0	5.17434	5.17434	0	0
VanCar03899	0.458856	0.150669	40.9769	33.3615	0.0456605	0.0708075	0	0.223174	0	0.0403302	0	0	0.159385	0	0	0	0.290313	0.290313	0	0.537653
VanCar03908	0.933835	1.20326	7.29205	3.28322	0.83526	200.308	186.26	78.0449	457.036	74.6352	621.452	454.828	157.141	52.1365	196.926	139.103	96.5428	96.5428	141.194	158.223
VanCar03911	10.1522	8.73872	10.2631	9.89304	9.18913	8.95292	12.2047	19.9515	33.9102	10.3153	37.7575	43.3334	89.4573	86.8376	109.425	102.801	84.0945	84.0945	95.7336	190.361
VanCar03919	21.932	33.3757	44.2233	54.8953	20.4848	29.381	13.9847	20.5317	9.40997	182.889	22.8357	9.18308	6.43507	2.96805	7.33802	3.70354	7.20663	7.20663	8.4894	3.75475
VanCar03922	178.92	163.312	39.5767	71.7895	213.823	31.6169	25.6165	3.55479	25.638	4.51839	31.7511	24.6974	7.94864	13.7674	6.77937	8.60155	8.3065	8.3065	7.79167	7.89784
VanCar03930	69.4437	171.8	126.825	87.9758	142.261	77.158	53.5213	3.52454	15.1754	20.2259	11.5727	7.57932	27.307	8.39583	14.4941	13.4728	27.0829	27.0829	6.62486	5.64657
VanCar03944	0	0	0.316073	0	0.049848	77.5225	54.8789	132.932	503.188	430.453	225.479	140.25	141.431	122.293	54.0436	92.097	109.381	109.381	71.6952	31.119
VanCar03952	5.20868	4.28335	2.98852	2.9171	12.5947	126.395	169.582	6.42145	15.367	19.1837	27.3591	15.6656	88.5866	57.8733	64.2274	92.2039	55.5083	55.5083	84.6875	89.6926
VanCar03956	0.0506526	0.0613836	0.131625	0.142874	0.418548	3.99109	4.86954	6.17666	84.4442	2.01242	132.783	110.686	1.60595	1.69583	1.72407	1.68198	0.878965	0.878965	2.32734	2.32324
VanCar03965	2.26499	3.75236	3.86881	2.1031	0.112549	0.0405858	0.150499	0.0789251	0.101712	0.198672	0.189691	0	0.182585	0.0393032	0.239905	0.18992	0.156137	0.156137	0.140067	0.159566
VanCar03974	33.3766	36.9364	10.3075	10.9321	42.6371	3.86768	2.49028	9.91378	3.64233	50.924	4.07273	4.37056	12.7885	3.76868	3.37599	3.57719	5.2811	5.2811	3.22049	1.34234
VanCar03984	1.06844	1.75865	0.388775	0.176989	0.681231	0.574539	0.754474	3.48958	1.40962	4.03962	1.56068	1.79439	2.56657	1.2249	3.69668	2.68673	1.95475	1.95475	2.13158	7.35862
VanCar03988	30.1019	62.9336	44.9506	12.2581	10.1714	3.31597	2.481	99.302	6.98279	8.60868	4.17411	13.7197	33.9944	61.7016	33.1179	20.1381	46.7115	46.7115	51.5174	17.0219
VanCar03989	125.858	33.2101	10.7515	0.980267	12.2594	14.3068	17.1157	37.6515	7.36768	16.8019	2.24868	3.69501	2.01506	12.8729	3.36473	1.52487	30.9331	30.9331	4.24799	15.6098
VanCar03999	0.8078	0.282304	364.655	159.607	12.0725	1642.75	1110.35	2765.42	835.516	3015.07	549.87	636.578	314.413	297.936	366.833	344.525	542.54	542.54	333.072	45.5211
VanCar04025	4.03194	6.68403	1.24878	1.55509	4.80355	17.4457	6.06322	1.29903	1.28821	2.42503	0.629634	0.476	11.9265	7.47558	15.0692	13.2255	11.2495	11.2495	3.95628	5.0957
VanCar04046	3.76634	4.54005	0.820178	0.983381	1.15431	1.64766	1.52406	4.98041	5.56767	7.29836	4.3362	5.32524	49.5323	30.588	42.7972	46.2176	35.058	35.058	20.9984	25.0566
VanCar04066	0	0	0	0	0	0	0	0.175002	0	1.41627	0.45412	0	4.33331	0.252832	1.65411	2.39511	0.0464981	0.0464981	0	0
VanCar04121	8.25562	10.1923	0.0878596	0.0763438	8.10296	252.705	5.09254	3.34884	86.6197	137.255	1.16989	1.58533	124.695	59.7407	1.23925	1.13438	87.3655	87.3655	0.477755	0.762272
VanCar04127	3.93304	4.26652	3.04982	2.46992	6.04934	14.5542	6.82916	7.22881	15.6855	8.40224	6.88912	11.028	49.9662	47.0425	27.0758	29.0705	47.3693	47.3693	33.0439	23.6001
VanCar04129	1.59245	0.832115	1.15779	0.591708	18.8521	1.54121	1.23876	1.89073	32.8009	0.724764	11.1484	18.6444	2.18701	32.0007	2.43934	3.61511	4.12255	4.12255	2.99836	2.10984
VanCar04135	23.1091	6.14048	0.351525	0.118457	3.64919	0.615425	0.177072	1.81791	1.2016	0.52551	1.11546	0.626126	1.59359	1.39353	1.79131	1.50816	6.48876	6.48876	2.44765	2.23034
VanCar04144	7.9878	8.29062	6.88287	8.52787	5.90804	5.95157	6.94213	62.8323	15.6595	40.2227	20.623	19.7863	23.3245	15.6735	29.0969	25.419	23.8427	23.8427	24.9029	30.2515
VanCar04151	4.81446	4.95995	1.08412	1.71416	6.83752	2.52907	1.70846	7.47524	37.5027	17.326	35.4104	31.6521	42.2594	51.6188	35.9785	38.5487	36.348	36.348	39.3353	55.501
VanCar04164	2.00897	0.742681	6.75472	6.75426	2.36382	14.8044	7.07824	46.1474	8.28641	33.7586	6.61204	6.37103	11.8196	6.32768	14.1075	11.3055	9.68647	9.68647	19.3144	5.85472
VanCar04165	1.50328	0	0	0	0.505403	3.57257	0	0	0	33.838	0	0	2.42766	1.39779	0	0	2.22311	2.22311	0	0
VanCar04179	0	0	0	0.0131479	0	0	0	0	0.437148	0	0.272158	0.893505	3.10311	1.24539	3.69325	3.58435	1.51598	1.51598	0.905862	0.375079
VanCar04182	0.0617702	0.148441	0.869585	0.793883	0.238394	0.462332	0.893135	1.26952	4451.08	0.0869359	1805.19	5253.81	1270.8	12456.6	257.74	1046.01	428.245	428.245	245.825	149.83
VanCar04183	2.72323	2.09986	8.76281	9.22687	1.20556	0	0.047562	2.41464	1.65264	3.24095	4.21374	3.15312	3.89067	2.00499	8.58992	7.01708	3.60595	3.60595	7.97662	3.33563
VanCar04187	4.23489	7.70435	28.3165	16.8821	7.18968	22.7151	20.5203	88.0021	70.6044	88.1711	118.062	85.4205	101.229	41.4367	112.406	93.6316	73.9399	73.9399	80.6102	81.144
VanCar04192	0.0450571	0.00530166	0.628867	0.0355642	0.121414	5.16933	3.60307	3.41167	0.687401	2.56293	0.0661924	0.134637	0.00834536	0.0722681	0.00688557	0	0	0	0.224642	0
VanCar04199	0.133851	0.129083	8.13825	4.78062	4.77686	13.9206	42.1594	45.7595	1.90707	21.3907	8.50796	1.94255	11.9064	2.00302	10.1659	21.6439	6.9078	6.9078	7.44532	9.15458
VanCar04200	13.1348	10.8314	64.0512	59.1875	34.2375	9.12771	13.728	10.5923	3.46291	8.62554	8.23023	8.62497	3.09182	14.0995	9.05675	11.5385	3.90936	3.90936	10.4318	8.18354
VanCar04205	0.658479	0.290322	0.332809	0.243982	0.662141	0.554549	0.759803	2.16933	4.19158	2.05803	4.82977	5.69972	3.76302	7.57284	4.92388	6.55944	3.96025	3.96025	5.21745	7.03276
VanCar04211	9.86286	34.9198	22.7914	26.42	17.5131	1.89029	2.61725	7.35292	3.79377	12.178	2.3346	4.68627	0.372203	1.11929	0.182333	0.344016	0.310687	0.310687	0.256692	0.0580636
VanCar04213	14.5459	45.9215	19.9237	28.6422	93.317	33.446	24.9563	7.80932	12.7135	49.113	7.60854	9.80818	28.9794	13.1638	13.6773	15.5388	16.9159	16.9159	10.9315	7.4762
VanCar04221	0.0589571	0.057676	0	0	0.107332	0.986161	0	1.49117	0	3.89171	0	0.31209	0.3704	0	0.179391	0	0	0	0	0
VanCar04235	17.4588	15.2614	4.92473	4.33872	14.8054	40.5011	45.2206	218.21	131.496	115.282	178.859	135.1	35.8391	51.1592	42.5648	35.2498	36.8367	36.8367	34.3324	41.292
VanCar04253	0	0	0	0	0	0.545945	0.844889	3.39875	0	4.00427	0	0	0	0	0	0	0	0	0	0
VanCar04271	1.98312	1.57288	0	0.508293	0.392166	0	0.285043	1.01571	0.808233	0.326013	2.31833	1.31862	2.89863	0.322129	2.47484	1.93965	4.28211	4.28211	4.02881	6.70588
VanCar04276	1.90752	1.65567	0.960901	0.589891	7.27533	57.99	70.1468	21.5548	3.91764	7.1055	3.6725	5.24964	2.04432	3.40265	2.74416	3.58901	3.08049	3.08049	3.31683	4.18988
VanCar04280	2.02508	2.06451	0.859501	1.27707	3.5128	9.93952	13.8546	9.88825	2.16303	3.32311	1.36889	0.929812	1.40057	1.21141	0.59603	0.812175	1.3316	1.3316	0.800875	0.858744
VanCar04283	0	0	0	0	2.8552	0	0	0	0	0	0	0	20.7671	21.3582	0	0	55.1917	55.1917	0	0.581002
VanCar04286	14.8489	10.5681	5.07704	6.69381	52.2688	26.2863	5.42216	28.691	6.59729	54.5927	5.67888	5.32344	8.92272	9.61568	6.86625	6.78844	14.0489	14.0489	13.4299	16.463
VanCar04322	3.3307	3.94195	3.62574	3.7439	2.95557	4068.53	5255.31	14.9383	15.1258	7.36763	3.12184	2.72738	2.81408	2.95432	3.17525	3.78516	3.63312	3.63312	2.20301	1.73827
VanCar04323	10.8107	15.8716	1.59882	1.136	24.5225	2.70513	3.62819	0.790439	0.767019	0.796762	0.695934	0.730962	0.309701	0.583176	1.27714	1.23004	0.62944	0.62944	0.973251	0.405083
VanCar04330	7.31912	5.34844	10.7575	11.2806	8.20244	3.57077	10.1799	11.748	10.0629	3.36305	14.7732	39.3855	17.7162	36.3411	26.6142	33.7074	13.2634	13.2634	30.4302	56.2193
VanCar04350	0.0441555	0.252151	0.671645	0.708572	0.278195	2.06702	3.22638	1.00102	0.358668	2.0169	0.283168	0.394266	0.192999	0.269998	0.222771	0.105191	0.375513	0.375513	0.315099	0.14223
VanCar04365	0.208932	0	0.145403	0	0.904253	0.538267	0.423543	0.187984	9.76237	0.86883	6.11219	9.55669	0.559006	0.794175	0.992691	0.748716	1.19158	1.19158	0.445996	0.85863
VanCar04375	1.03186	0.647549	0.994656	0.570495	1.14507	20.9093	23.668	0.806869	41.246	5.56954	40.7792	38.6017	31.2494	100.607	23.4252	34.2023	32.0548	32.0548	25.2857	44.8768
VanCar04376	0.89257	0.786872	0.375753	0.904383	0.80081	11.8555	21.6038	0.818387	22.196	4.71884	20.7804	27.9086	19.004	89.0825	21.5559	22.1947	21.477	21.477	8.69659	32.3652
VanCar04382	2.09216	2.87793	5.54201	6.7406	2.24912	0.926651	0.637925	2.509	13.3696	3.01312	13.1555	14.4392	25.9058	24.4749	22.295	19.3445	23.016	23.016	22.9478	28.1105
VanCar04405	1.23175	1.41842	0.462281	0.86224	0.638818	1.07206	1.75947	2.68046	1.40547	0.521906	1.9567	4.08206	5.24974	4.44611	6.53005	7.3944	3.84991	3.84991	4.62966	7.24264
VanCar04416	0	0	1.84358	0.834599	0.04665	1.01589	0.748722	0.591247	2.12388	1.84002	4.62903	2.83501	4.02789	0.429937	2.05541	2.0274	3.57758	3.57758	3.94796	2.85696
VanCar04417	0.214149	0.0302001	0	0	0.0272646	0.0424407	0.0543365	0	0	3.92387	0	0	2.19648	0	0.0407424	1.34454	1.63998	1.63998	0.686755	0.103673
VanCar04426	2.84624	2.66641	4.50722	5.82168	3.09092	8.70892	10.6888	28.6534	7.52867	34.0595	22.5858	10.242	2.20958	1.95757	4.17984	3.06137	2.53214	2.53214	3.452	4.83384
VanCar04428	0.12027	0.0324095	0	0.0255835	1.88644	0.0303218	0.191235	0.0904234	10.7201	1.01294	10.3187	15.5005	19.92	8.13614	18.7254	15.1957	20.2655	20.2655	25.3946	38.8266
VanCar04434	0.0704474	0	0.41407	0.631976	29.0992	0	0.945029	0.611798	1.71872	0.556685	0.841629	28.7267	354.545	36.1815	999.901	971.164	438.232	438.232	1071.27	862.778
VanCar04437	0.0606075	0.177812	1.25473	0.514233	0.110426	0.337984	0.769644	1.2358	56.8106	0.195325	102.453	109.185	1121.06	28.7457	784.292	799.685	837.834	837.834	774.827	648.244
VanCar04440	0.0562296	0.157467	0.0893915	0.15267	0.0666275	4.57342	3.91257	331.804	220.49	409.559	248.846	307.026	45.7739	88.2191	61.6608	93.8751	27.6234	27.6234	47.5019	34.5932
VanCar04442	3.37792	0.070125	0.224378	0	2.23849	0.401292	0.319399	0.38668	43.4953	2.44682	14.2774	4.42085	241.35	58.1908	37.4434	35.1411	221.926	221.926	42.1257	38.6378
VanCar04443	0	0	0	0	77.5424	0	0	0	0.652644	0	0	0	0.438396	0.402928	0	0.129842	3.59769	3.59769	1.60261	0
VanCar04447	1.26909	1.42465	7.05585	1.53714	2.65435	118.47	222.299	482.5	4509.72	2821.73	2452.69	3422.81	5444.12	3580.75	3437.27	2734.03	3804.46	3804.46	1919.47	3200.71
VanCar04448	1.3533	3.07051	8.78493	5.48734	0.905241	95.0335	260.92	540.412	15306.7	2248.41	13623.9	18755.9	25985.2	16837.8	12745.6	14810.6	12819.5	12819.5	14534	15701
VanCar04450	2.49232	0.236868	0.217004	0	1.01523	8.22884	15.5074	0.561098	158.216	24.4166	59.0866	175.555	227.06	359.932	88.9837	92.4364	167.301	167.301	42.1025	91.5438
VanCar04464	3.14764	3.50951	1.80853	2.16514	3.12015	15.9077	19.6126	9.47797	13.4187	18.4538	11.1713	23.4081	34.658	38.5093	35.6132	47.3541	23.4247	23.4247	34.7312	40.7561
VanCar04484	3.38495	1.82384	0.31654	0.404739	2.75907	0.0831986	0.404202	0.589654	0.481775	0.258884	0.855199	0.763967	0.201788	0.134036	0.657537	0.870506	0.433842	0.433842	2.81926	0.71817
VanCar04492	5.78827	16.2744	102.889	59.913	75.8561	2.1446	3.44658	1.4902	21.6001	2.22636	4.48276	21.2398	1.35959	1.07975	7.72317	5.45719	1.9758	1.9758	3.96914	0.555827
VanCar04494	0	0.064243	0	0	0.180179	0.183466	0.569114	1.03048	394.721	0.425036	621.775	340.634	6.82371	67.0802	8.39026	10.0147	4.31789	4.31789	14.928	11.3855
VanCar04495	0	0.224569	2.02305	1.42136	0.0705217	2.3819	0.348856	0.522413	0.270475	6.73034	0.0522274	0.438839	0.241873	0	0.248126	0	1.56242	1.56242	0	0.332269
VanCar04497	0.0329181	0.0372201	0.0440778	0.193864	0.0750571	0.117294	0.193194	0.740831	1488.67	2.34803	1718.28	1184.99	4.45588	89.7279	1.10637	2.17148	0.988472	0.988472	7.82068	1.56698
VanCar04504	5.39809	5.73871	80.4664	54.4527	11.2299	60.3996	71.998	11.6836	40.8755	11.0445	49.7167	55.6932	9.99134	8.91386	14.3016	19.7077	11.1812	11.1812	12.0601	27.9628
VanCar04513	0	0	0.31925	0.247906	0.0676308	1.39853	0.486329	1.761	1.31662	9.07972	2.48989	1.28626	0.472202	0.314575	0.828027	0.783088	0.974866	0.974866	1.17851	1.23753
VanCar04523	4.46915	0.766215	0.805828	0.123848	0.107749	0.0478864	0.0617247	0	0.0600678	0.353383	0.305378	0.311627	0.21552	0.850945	0.231094	0.305232	0.944414	0.944414	0.520696	0.824352
VanCar04532	0.812465	0.222451	1.13287	1.3208	1.25138	0	0	0	0.157289	25.0626	1.31199	0.415363	1.33995	0.280749	1.65743	0.522067	0.257131	0.257131	0.69647	0.784931
VanCar04548	0.475373	0.0771905	1.79632	2.67322	0.0728443	0.442731	0.363882	0	0	1.0317	0	0	2.24665	0	12.1338	0.996473	5.37124	5.37124	3.22215	91.4953
VanCar04551	0.316915	0	0	0	0	0.442731	0	0	0.279181	0.257925	0	0.457682	2.99554	3.63076	13.1664	0.498236	42.2538	42.2538	0	8.66433
VanCar04569	0.624621	0.460178	3.98446	4.65688	0.950188	0.542979	10.9034	20.062	50549.9	1065.03	26182.3	35021.2	3822.48	32280.3	3564.83	7537.95	2521.79	2521.79	2626.07	2650.69
VanCar04611	5.65008	5.69366	0.363224	0.496154	12.1164	1.0389	1.41282	0.62613	0.527991	1.00126	0.662563	0.891899	0.473774	0.616779	0.691018	0.875774	0.785936	0.785936	0.890154	0.303297
VanCar04622	2.03421	1.92865	4.39673	1.0506	2.07883	1.20329	1.57246	4.10483	18.3984	2.78279	7.48138	14.5188	36.8053	39.42	9.4611	20.4838	11.3118	11.3118	11.4155	8.98907
VanCar04625	12.405	14.6224	78.4312	90.2953	21.498	7.27823	3.06269	3.03299	2.95774	3.38592	1.42721	1.77775	3.6359	2.28378	1.1732	1.52402	3.64363	3.64363	1.65715	1.39047
VanCar04634	2.25509	13.9345	0	0.147568	0.536232	0.149598	0	0	0	0	0	0	0.168535	0	0	0	0	0	0	0.210442
VanCar04647	6.62208	5.43972	6.59504	5.60322	1.81548	0.655587	0.583765	0.62271	0.0504276	0.736258	0.403915	2.6e-06	0.535026	0.410389	0.463322	0.311425	0.366409	0.366409	0	0.279449
VanCar04648	9.32211	10.16	3.0551	2.98208	3.744	0.662735	0.891596	0.363203	0.246141	0.458247	0.539315	0.310558	0.2761	0.430494	0.393621	0.522987	0.323427	0.323427	0.903322	0.205343
VanCar04663	0.0448222	0.0970429	12.0756	6.90383	1.22751	1.29627	1.75328	3.10131	1.99354	1.24407	3.28606	2.90942	4.5043	2.71656	4.81846	5.23096	4.61381	4.61381	5.5807	4.99905
VanCar04668	0.889548	0.443246	0.407282	0.604651	0.587608	10.9721	16.0319	17.1589	203.007	22.1512	31.2064	127.864	1.5695	50.8874	2.42148	20.2628	41.8474	41.8474	18.45	4.63004
VanCar04671	0.176903	0.139124	0.374283	0	1.26223	0.590282	0.541307	0.645164	6.30355	11.1248	10.8818	5.29014	2.21527	0.899828	1.19962	0.474278	0.965608	0.965608	1.15503	1.54842
VanCar04672	22.9027	2.36326	0.54347	0.225676	1.42788	1.25125	2.8126	0.669148	0.104751	2.9512	0.272554	0	0.845086	0	1.1684	1.02764	1.70806	1.70806	1.91348	2.03849
VanCar04674	5.14916	7.51981	10.5032	12.7267	194.804	148.23	136.734	294.959	80.7175	401.191	42.9138	60.7925	80.3725	71.0307	73.0658	102.997	127.181	127.181	109.275	123.407
VanCar04686	0.289077	3.05741	88.8631	85.961	0.495085	36.5498	53.4023	2.34442	1.04225	1.44564	0.748137	0.614223	0.300599	0.130559	0.140742	0.212044	0.293279	0.293279	0.157241	0.21423
VanCar04691	3.18864	2.03452	1.51732	2.29383	13.1763	83.7902	100.415	35.1241	123.014	55.4454	78.6339	132.109	52.9338	68.1398	28.3058	39.4449	39.7024	39.7024	18.0823	39.9851
VanCar04692	3.06819	2.29369	2.43566	2.25656	15.8954	130.596	133.047	69.0847	205.545	97.7017	242.966	190.861	67.1771	62.587	62.5523	60.0402	47.9475	47.9475	47.6327	52.3382
VanCar04722	0.599614	0.0580741	0.084875	0.082768	0.0523018	0.782601	0.630756	1.02416	1460.02	10.2225	984.364	855.417	20.9936	230.844	23.963	31.0514	14.9276	14.9276	8.17392	7.78348
VanCar04724	0.0137542	0	0	0.032502	0.195982	0.190778	0	9.71604	7.65557	3.15779	7.13094	2.57636	3.90627	3.203	6.85717	3.02506	9.13234	9.13234	5.11334	4.03321
VanCar04727	2.53931	3.84368	2.31425	0.982697	7.69311	12.0532	11.7766	14.0495	21.9815	12.0495	22.1768	29.0615	22.9335	42.0434	30.6257	32.6461	21.8701	21.8701	23.7155	29.2253
VanCar04735	3.42807	3.32056	2.92626	3.33593	2.84501	4.56119	3.08088	1.04363	13.071	1.98432	6.77194	11.0161	61.5282	79.8492	26.8015	41.2494	37.7298	37.7298	17.0484	44.1518
VanCar04740	121.377	145.169	455.47	527.678	268.56	4014.97	1920.6	786.503	296.778	1804.72	255.962	180.304	2348.94	1147.12	1464.63	1237.77	2482.16	2482.16	867.359	1455.79
VanCar04749	2.8022	2.87563	1.83911	3.41633	2.19731	38.2972	31.0504	7.10682	3.33861	5.20702	10.4769	5.75081	3.64497	2.34487	2.42315	1.05533	2.14025	2.14025	1.14318	0.851804
VanCar04751	1.31935	7.42992	6.07e-07	0.0696878	0.0769756	1.74e-06	8.33e-07	8.15e-07	0	0.0526981	2.76e-06	3.4e-07	0	0	1.35e-06	1.21e-06	6.56e-07	6.56e-07	0	0
VanCar04754	125.684	29.6945	165.63	20.6675	49.8388	0.248406	0	0	0	1.13623	0.94651	0.140754	0	0.500354	0.248369	0.313647	2.10251	2.10251	0	0.212828
VanCar04782	0.744823	1.68378	16.8467	24.6576	0.849772	34.1775	25.7435	18.4365	1.86979	5.49055	0.921313	2.33954	8.58575	4.26804	2.53529	4.41707	5.07543	5.07543	4.78543	3.22727
VanCar04795	147.924	87.7227	44.1533	41.2396	16.3051	28.9754	30.5641	47.3146	45.3543	8.53978	48.0529	48.6878	6.44534	40.6489	50.7035	43.6243	53.2355	53.2355	64.1762	78.5111
VanCar04814	4.01042	3.93893	9.19802	9.9106	5.729	5.63362	5.55944	4.24023	1.8048	4.55656	4.04634	2.531	12.3142	7.12253	3.86521	6.37358	6.58821	6.58821	7.93263	8.09773
VanCar04819	3.79959	5.15569	22.6861	18.6714	7.00151	99.7633	75.278	5.88044	7.0916	5.03539	7.76835	6.51661	8.22908	6.41482	9.29198	8.72318	8.41475	8.41475	11.1514	8.71231
VanCar04841	0.179278	0.189412	0.0178598	0.0283493	0.26447	0.087356	1.8e-08	3.04046	0.936852	0.411126	1.37e-08	0.0330046	0.186039	0.353049	0.00654462	0.00624411	0.170484	0.170484	3.06e-08	0.0330838
VanCar04849	0.300558	0.352132	3.54318	0.732742	0.131255	1.41391	2.56172	7.04991	4.10052	2.02739	6.29498	8.02692	12.7481	8.11588	20.7459	21.4576	14.0462	14.0462	21.5486	30.4752
VanCar04850	2.63104	4.46025	26.157	24.5464	2.67989	3.17287	4.44797	10.5763	0.351167	0.904079	1.71353	1.15166	2.63137	1.62312	3.24172	4.17319	2.24295	2.24295	2.24119	10.5228
VanCar04853	8.99005	11.395	54.9091	50.6137	12.8319	84.9701	124.633	36.6547	9.00691	6.66813	6.80913	15.8013	41.5372	23.0684	25.0389	23.737	28.5281	28.5281	18.8846	49.1769
VanCar04854	0.297213	0.340928	0.416514	0.699978	0.428439	2.081	1.09212	1.91418	3.98051	1.42527	2.90503	2.37395	1.41776	2.9873	0.535604	0.48516	1.38985	1.38985	0.271908	0.793205
VanCar04855	0	0	0	0	0	0	0	0	8.24905	0.0308748	0.870113	12.9209	0.0611439	45.3067	0.369487	5.97997	4.64104	4.64104	13.4207	0.942943
VanCar04859	9.06179	1.98515	10.2784	6.38193	11.7311	77.9826	80.6707	62.0592	18.1985	235.162	45.2541	21.4094	25.3489	4.90713	14.7713	24.3908	14.2288	14.2288	15.2695	18.4647
VanCar04874	8.03517	8.76173	4.01339	4.16418	15.5565	68.4694	37.8709	10.9529	10.8738	63.9827	6.9014	6.03729	49.3883	34.3999	20.6762	23.929	40.7237	40.7237	8.32197	33.8025
VanCar04876	7.41773	12.0319	57.7904	34.4467	14.9243	43.5516	193.202	49.993	13.2583	97.3349	27.3927	40.7746	23.1467	22.1469	108.158	75.8492	18.6899	18.6899	106.229	118.086
VanCar04878	0	0.0530472	0.0883308	0	0.0159925	0.0497401	0	8.75517	0.0623967	2.88082	0	0	0.0559671	0.0737346	0.288579	0	0.122601	0.122601	0.271162	0
VanCar04881	4.77407	6.92246	20.7229	9.29156	4.61822	1145.96	836.675	15.9011	30.0589	25.5763	16.8529	23.8748	38.2886	32.7706	25.7221	23.4073	26.6001	26.6001	20.0047	12.3752
VanCar04889	1.53541	2.6137	1.81508	1.70616	1.06143	3.35934	4.25218	1.71578	15.7292	2.38956	21.2522	31.9778	53.9461	45.6824	43.75	45.7257	35.4604	35.4604	23.042	41.7744
VanCar04896	0.105726	0.139399	0.133292	0.0976361	0.0750828	0.254003	0.243256	0.746761	0.465264	4.59496	1.06967	0.921517	1.0329	0.0569538	0.880409	1.0697	0.354161	0.354161	0.204	0.533852
VanCar04989	169.615	239.467	390.663	358.691	39.5076	1940.65	1941.15	578.638	560.375	643.402	595.489	580.949	1109.09	606.242	1059.88	889.652	966.723	966.723	511.788	646.943
VanCar04990	7.57227	37.5797	175.623	156.023	18.9106	0	0	489.675	251.907	1450.56	291.874	326.197	112.779	215.932	128.311	158.277	75.0701	75.0701	57.9431	80.0146
VanCar04991	1.12459	0.230169	0	0	1213.73	1.69968	0	0	0.3287	0.0750955	0	0.142348	0.147194	0.203038	0	0	75.6173	75.6173	0	0
VanCar04992	0.517332	0	0	0	216.314	2.35616	0	0	0.689059	1.68951	0	0.22774	0.205514	0	0	0	21.0462	21.0462	0	0
VanCar04993	0.888691	0.0435992	0	0	707.155	13.8507	1.33206	0	0.311005	7.17052	0	0	0	0.38271	0	0	32.701	32.701	0	0
VanCar05001	0.14076	0.0291927	0.0128063	0.0130097	0.0714266	0.0180094	8.72e-08	4.56e-08	0.0428441	0.0420482	1.2e-07	1.09e-07	0.14171	0.0474072	0.440773	0.455232	1.66201	1.66201	0.936234	3.46599
VanCar05015	1563.7	237.61	96.6983	37.1258	492.715	20.8555	49.4162	17.776	2.03412	3.1361	5.90172	0	1.81376	0	1.7723	0	12.1419	12.1419	0	2.54511
VanCar05019	1.97992	1.14445	2.5365	0.657247	0.605013	0.204754	1.96799	2.38425	0.25809	1.78464	3.28846	3.71413	1056.32	25.6068	2450.73	2335.76	1034.08	1034.08	3172.43	3931.15
VanCar05020	1.69e-07	3.4e-07	0	0	3.94e-08	0	1.9e-06	0	0	6.75e-07	0	0	1.00879	0.465942	2.32675	3.04589	0.880471	0.880471	2.8577	5.66519
VanCar05024	0.152952	0.125557	0.194203	0	0.0913211	0.0708075	0.281861	0	0	0.362971	0.114672	0.237076	69.1733	2.86829	213.509	173.432	90.4036	90.4036	184.42	315.423
VanCar05025	0.0690179	2.64e-09	9.57e-09	0	6.97e-09	0	1.92e-08	0	0	0.0135657	1.05e-08	2.22e-08	7.0341	0.174474	0.544705	0.545455	11.8129	11.8129	1.33553	1.28215
VanCar05027	6.44863	0.453536	4.60778	0.10631	0.781536	0.36408	0.428259	0.30947	0.304584	0.241521	1.56143	0.902687	146.371	9.8697	704.021	377.661	206.735	206.735	379.302	631.882
VanCar05028	0	0	1.18918	0.325304	0.423006	0.323984	0	0.585633	0	0	0.559903	0.306552	477.123	20.5152	368.545	438.272	334.315	334.315	387.951	1007.12
VanCar05031	0.406983	0.106872	15.8135	3.56553	0.14591	0.0753768	0.402426	0.478224	0.56779	0.859231	1.22458	0.380763	310.346	48.1887	64.9963	66.6028	177.874	177.874	376.589	107.464
VanCar05032	1.90855	0.59272	34.7903	31.8789	4453.72	4.84045	1.27148	0.454314	513.665	23.8838	105.642	102.626	1943.53	1008.5	775.679	638.138	2481.21	2481.21	479.584	536.744
VanCar05033	18.5256	0.773208	0	0	1.94286	0	0	0	0.352406	0	0	0	0.629556	0.94483	3.49316	0.33998	0.448897	0.448897	0	1.43774
VanCar05036	0.821696	0.214542	8.98909	8.31745	766.23	0.457934	0.452606	0	11.1416	0.352001	1.57197	0.285052	15.8216	5.52664	6.08428	4.08493	91.4329	91.4329	4.9001	7.76368
VanCar05037	0.552951	0.472342	204.597	172.519	10.2434	2.50777	0.910438	0.366917	3.15982	1.00698	1.70577	0.381925	15.8735	0.311105	5.87331	5.43453	27.0605	27.0605	1.33079	12.7198
VanCar05039	0.6918	0.415169	1.03019	1.09292	1.17767	6.2921	9.67513	2.30755	558.143	71.4817	853.924	138.898	1148.51	308.29	1285.13	1409.61	1533.02	1533.02	1003.37	1402.57
VanCar05042	0.830268	0.989641	0	0	2.40059	4.36998	4.90085	0	12.4636	44.2481	18.3491	14.2274	11.4592	16.1767	16.4513	21.6281	15.0645	15.0645	6.44547	20.9166
VanCar05045	17.9643	0.280825	0	0	0.261016	0	0	0.288235	7.24917	0	4.4169	3.32051	11.5359	8.59998	3.30124	0.997041	3.3828	3.3828	4.16098	2.51235
VanCar05046	0.016948	0.242938	1.63126	0.943685	0.105385	160.747	265.805	2101.65	147.537	678.156	39.5729	273.724	27.801	294.41	47.1796	56.8354	50.02	50.02	68.0805	58.4125
VanCar05082	4.79166	11.6454	59.6831	72.4809	20.6196	204.009	343.273	126.583	26.934	42.6409	47.9016	39.8372	46.415	36.7013	52.3751	56.4395	32.0818	32.0818	25.4959	57.2527
VanCar05108	1.68857	2.00756	2.33444	2.74144	8.25672	8.19735	8.26142	12.912	1.16412	9.97996	2.37273	1.44346	1.54674	1.0767	1.98801	1.61338	0.887818	0.887818	0.272185	1.04239
VanCar05110	1.19536	0.161887	0.111748	0	0.111591	0.802822	2.74138	0.192622	19.0292	0.920466	36.5831	28.6631	36.4205	30.3596	79.1995	45.5399	39.7142	39.7142	42.8446	98.3906
VanCar05118	0.305422	0.715607	10.6319	3.55551	6.36634	23.8186	15.433	0.606583	2.91034	0.774399	1.32871	1.24963	7.74706	2.29307	3.77806	3.06397	8.86668	8.86668	3.5422	1.88867
VanCar05120	0.046636	0.0460351	0.341603	0.110901	0	0.301929	0.939587	0.327142	7.24898	0.636163	11.6526	23.5807	271.894	124.015	586.181	466.787	299.217	299.217	381.232	768.44
VanCar05123	1.87038	2.46198	9.56179	11.7512	2.17954	0.731934	0.657336	0.531244	0.954227	1.07765	0.937724	1.1684	6.61863	2.36588	4.13052	3.35771	5.26919	5.26919	3.82087	4.19336
VanCar05128	1.35613	2.86471	29.7791	28.4542	10.0066	33.4983	40.1795	18.8181	156.856	12.7743	230.602	205.794	52.8335	33.7647	48.4809	50.8199	33.0424	33.0424	43.4208	59.2522
VanCar05133	3.2916	3.73173	3.9061	11.2449	8.90164	9.33286	25.2291	28.5054	0.73999	69.9356	0	2.13171	2.64199	1.10845	3.27705	3.26231	0.916322	0.916322	16.7895	1.65271
VanCar05134	6.19275	6.3745	15.2333	13.436	13.2489	25.5095	32.5321	54.2046	5.81983	54.1086	6.19665	6.41968	5.4717	4.36676	9.3272	7.15785	6.04495	6.04495	8.08684	7.33615
VanCar05144	8.91385	12.0116	16.6933	15.4083	12.4961	4.11182	4.98435	3.69284	7.97822	3.60039	6.06371	9.38451	18.402	18.9701	33.7696	34.2245	17.4017	17.4017	18.8128	36.4986
VanCar05146	0.0189138	0.0373141	0.187163	0.0910377	0.067542	23.9392	22.5281	0.967887	0.0658623	1.5209	0.0839603	0.0858971	0.0590725	0.15589	0.101807	0.24024	0.21561	0.21561	0	0
VanCar05170	15.6388	17.2362	2.14327	1.97614	26.8402	1.45917	1.82462	1.60784	0.841904	0.903934	1.52529	0.95082	0.416839	0.676503	1.44006	1.2319	1.27813	1.27813	2.30908	1.0501
VanCar05183	6.23953	5.95427	8.26867	8.34888	9.16321	47.7769	36.7744	79.4393	49.4249	51.6288	41.0473	68.524	27.0193	40.7369	31.3309	36.082	29.1162	29.1162	45.9504	38.9826
VanCar05186	18.8558	30.4252	22.7308	15.2331	5.72686	3.83518	4.51177	11.6576	5.97242	7.99554	14.4277	16.7638	3.30999	4.34307	5.41531	7.75774	2.28397	2.28397	9.90379	5.65741
VanCar05188	1.23472	1.49409	0.623844	0.640275	2.42536	1.41548	0.729208	0.806552	5.84518	1.25811	2.45254	7.88531	14.5213	15.6874	9.0533	11.0983	11.122	11.122	6.74263	8.11805
VanCar05199	1.49307	1.7705	2.21319	1.92812	6.22181	5.8965	4.86461	22.9223	8.85394	19.851	8.20455	7.14462	11.4787	9.05222	12.5992	11.9177	11.8398	11.8398	6.76757	6.30045
VanCar05202	1.32748	1.90238	6.28653	8.81671	16.2163	1.09074	2.85432	34.663	58.5951	94.2518	113.668	57.4451	57.0693	18.5705	51.4469	70.1523	23.8261	23.8261	52.0714	43.1574
VanCar05203	0.504269	0.950391	0	0	7.60109	1.48533	0	0	19.9446	110.01	0	0	15.003	28.407	0	0	11.0195	11.0195	0	0
VanCar05205	1.97492	7.30136	152.262	190.15	3.30025	2.92313	3.29807	18.5216	8.67194	12.8069	11.7348	12.0565	3.55517	8.64903	5.81579	6.56793	4.77361	4.77361	7.77787	5.81668
VanCar05206	12.1248	10.616	3.51823	1.32221	0.893284	1.43053	0.988876	1.1792	26.8332	1.34478	42.7924	24.4036	5.17712	4.8394	5.10796	6.63018	3.92667	3.92667	4.22409	5.79189
VanCar05209	27.9724	25.4593	30.0531	29.1124	32.896	34.6105	42.4805	74.3655	22.3588	45.0802	32.4988	25.5863	19.9763	29.7673	27.1332	26.9917	27.8913	27.8913	34.4146	37.3351
VanCar05220	9.1896	7.68962	11.3951	13.2591	5.27021	19.2128	17.2861	35.2921	46.804	68.8173	28.6418	37.8516	36.8932	56.6152	22.7729	28.0879	29.517	29.517	10.2912	32.9651
VanCar05223	13.2131	10.5308	0.0947428	0.115558	1.75344	0.0274862	0.0345508	0.775766	0.172283	1.08895	0.302556	0.218118	0.772968	0.160953	0.156013	0.318225	0.633629	0.633629	0.725543	0.0329654
VanCar05227	0	0	0.648982	0.589298	0.406195	6.81815	14.1189	3.33299	105.774	0.241239	5.05862	135.512	0.453439	144.532	3.54459	4.66629	9.58569	9.58569	8.33072	33.9348
VanCar05230	3.63623	0.761603	0.171228	0.1109	1.03665	0.694175	0.580416	0.590318	0.237592	1.0053	0.406644	0	0.781208	0.0942632	0.309221	0.292216	1.81247	1.81247	0	0.474526
VanCar05234	6.20529	6.25378	11.374	12.0561	0.36274	0.0823475	0.74266	1.36011	0.392192	2.56495	0.66641	0.766877	0.162062	0	0.0505	0.142986	0.0427988	0.0427988	0	0.0644032
VanCar05235	43.393	17.1057	9.29154	7.45753	5.30753	0.903463	0.624583	0.352375	1.55995	1.00156	1.26811	0.994571	1.51173	2.57313	1.06688	1.19553	6.2141	6.2141	1.59145	3.71854
VanCar05242	6.80472	6.7216	26.6149	20.7158	5.94782	122.63	209.167	219.966	19.8411	107.451	70.4888	40.179	19.2906	14.3697	28.3376	28.4293	13.4034	13.4034	30.1948	34.6235
VanCar05248	3.51966	2.64974	2.13643	1.31586	6.19407	0.875033	0.942622	0.726867	1.17837	0.679524	1.53523	1.81789	1.4604	1.3825	1.43878	1.95303	2.35091	2.35091	2.06759	2.1285
VanCar05274	5.27492	5.68369	33.0737	20.9359	22.3991	37.0401	19.7994	21.1286	361.6	72.2123	1208.14	646.051	4525.39	2353.9	6305.09	5097.27	4823.38	4823.38	4025.75	6440.01
VanCar05286	0	0	0	0	0	913.921	7.14348	0	0	18.4414	0	0	0	0	0	0	0	0	0	0
VanCar05287	8.53e-07	0	1.17e-06	6.64e-07	8.75e-07	30.6765	41.3624	0.465481	1.9e-06	0.341663	4.63e-07	1.9e-06	2.79e-06	3.13e-06	6.91e-07	6.7e-07	2.12e-06	2.12e-06	3.2e-06	6.02e-07
VanCar05288	0.0535043	0.026346	0	0	0.0239734	164.689	220.107	10.9461	0.466496	20.4134	0	0	0	0.335173	0	0.139401	0.243686	0.243686	0	0.188948
VanCar05290	0.208103	0.172814	0.0395433	0.0386047	0.170058	170.825	86.3351	7.80496	0.289268	8.35409	0.0361839	0.07287	0.0778765	0.101106	0.0652167	0.0818244	0.190082	0.190082	0	0.0550645
VanCar05292	1.82162	3.02838	19.4051	13.7451	2.43404	106.835	184.891	155.465	22.5967	175.936	62.367	40.4735	45.7894	18.8446	74.1452	50.3615	25.3151	25.3151	36.9335	67.8677
VanCar05296	3.26597	3.62175	3.09831	3.53907	2.65757	12.3801	6.55419	7.5484	440.256	137.932	526.683	372.041	9.46149	12.3061	9.50305	10.4514	5.64393	5.64393	10.1424	12.7343
VanCar05298	0.221961	0.101091	0	0	0.121836	0.568582	0.976575	0.867474	0	0.215159	0.0755144	0.231115	3.14541	3.15652	0.228545	0.603696	0.233627	0.233627	0.514831	0.349353
VanCar05299	4.22e-08	4.43e-08	0.908178	0.338012	2.71e-08	60.9494	83.8998	6.01943	0.0335767	0.912953	0.120711	1.51e-07	0.2696	0.221386	0.0468977	0.0919936	0.0221151	0.0221151	0.134106	0.030817
VanCar05343	0.0173742	0.0171749	0	0.0403387	0	0	0	0	0.784951	0.0136251	0.453465	2.09391	0.243831	4.39912	0.31794	1.66702	0.238033	0.238033	0.379634	0.402764
VanCar05344	4.66053	3.72645	22.1005	23.3664	0.518252	25.6966	22.2762	80.0665	21.506	78.6441	36.3887	23.6274	42.662	19.7714	30.6293	32.2219	24.8636	24.8636	19.9418	33.2814
VanCar05370	142.277	105.618	25.5825	36.9414	36.3019	16.5103	20.478	25.1906	22.7923	15.9448	25.6487	31.4101	25.9247	24.2147	35.3003	34.2537	17.1099	17.1099	23.2793	26.9699
VanCar05372	2.24082	1.58974	14.2143	3.31908	1.7739	139.416	109.123	23.0615	7.57787	11.2057	5.96718	6.09957	4.79017	4.54172	4.21869	4.46731	4.32277	4.32277	2.37987	2.45013
VanCar05387	6.00562	9.29633	1.61223	2.23816	12.6567	5.83655	5.62214	3.76829	2.2763	2.11062	1.92001	3.05343	4.09516	2.71736	2.79996	3.28641	2.26766	2.26766	0.556406	3.54011
VanCar05442	0.0200067	0.0479543	0.0250674	0.0192762	0.0927292	0.0625302	0.058923	1.41049	0.488659	0.317413	0.3258	0.704265	3.00343	0.826067	1.4021	1.42486	1.86286	1.86286	2.00153	2.01396
VanCar05474	0	0	0.410501	0.153899	0.0581219	349.265	562.239	2801.65	1.77125	1306.4	1.03123	1.21995	24.6112	90.5288	0.483809	3.0609	0.417138	0.417138	1.54892	1.18537
VanCar05478	0.0187934	0.129771	15.986	9.26797	0.0671081	876.657	1350.2	2319.95	13.2192	586.699	15.5134	21.1578	280.271	344.113	152.595	193.568	120.232	120.232	190.923	194.996
VanCar05481	8.9e-07	0.0307295	0.06286	5.76e-07	1.31e-07	1.48525	1.59737	3.61331	0.10526	1.77275	0.133028	1.51e-06	3.44e-06	0.102881	1.16e-06	0.0707703	1.27e-06	1.27e-06	3.76e-06	1.07e-06
VanCar05484	3.11857	4.39034	8.79172	4.23739	0.0139554	8.07318	11.1803	8.44451	13.9801	2.36163	9.3093	18.9905	0.0490675	0.0158167	9.12974	0.00954109	8.485	8.485	11.567	10.2521
VanCar05493	0.673746	0.132977	0	0.0804776	0.180269	0.607641	0.842286	3.84754	0.996705	17.5887	1.71262	3.72094	24.4549	3.52778	84.5375	71.882	285.454	285.454	197.886	373.688
VanCar05502	1.19765	1.71911	2.87939	2.54442	1.35699	0.939169	1.47915	0.997703	2.86003	0.798492	3.77492	5.3101	7.12281	6.3429	9.67701	8.42572	5.76613	5.76613	10.9813	14.8802
VanCar05504	0.158327	0.0347158	0.086592	0.0842768	0.0470862	0	0	0	21.7414	0.0277183	16.8234	16.1427	0.109867	2.24242	0.330161	0.089005	0	0	0.2658	0
VanCar05514	0.197584	0.0525973	0.216014	0.0527338	0.66803	0.86376	0.499265	0.930923	0.184832	1.11976	0.560774	0.165903	5.23688	0.0614619	0.633794	0.204968	0.833049	0.833049	0.551082	0.526526
VanCar05526	0	0	0.0173496	0.0169432	0.0195278	0	0.101312	0.089723	0.178312	0.0689471	0.254465	0.127931	0.983012	0.266718	2.74956	1.93993	2.57866	2.57866	3.82392	2.10255
VanCar05544	64.2762	77.4985	365.836	152.555	15.8488	5.40583	6.72513	11.6939	71.9204	16.6673	44.1085	102.611	19.5081	57.6465	8.9661	10.2442	8.17301	8.17301	11.6154	15.9341
VanCar05547	0.0691272	0.0382356	0.0536401	0.0168723	0.102463	0.0225441	0.0269524	0.430672	1.13837	0.713298	0.998032	1.14168	1.82724	0.50979	1.40052	1.84658	0.0552285	0.0552285	2.92e-06	3.39327
VanCar05554	2.41055	2.45618	1.39789	1.62414	2.13389	4.4129	4.85597	42.9157	1.94094	25.6414	1.4998	1.71676	6.29918	3.88759	5.38648	6.26299	4.69623	4.69623	5.43664	8.33979
VanCar05558	0.213054	0.329637	33.6082	56.3605	0.218061	14.6868	12.7509	8.85177	9.67646	9.95686	20.7096	11.6741	10.7454	2.9278	8.27975	9.04911	4.35552	4.35552	8.16995	7.38966
VanCar05564	0.581141	0.731975	1.6617	2.28618	0.509036	0.816599	1.98442	9.73271	9.51589	1.94708	27.4566	18.3057	12.4868	24.932	7.78841	8.63734	5.45391	5.45391	4.16255	11.9655
VanCar05569	0.525111	1.03778	7.39455	8.73525	0.354854	7.63047	8.95052	16.9958	36.6574	10.4859	28.2423	30.7986	51.8615	57.5256	60.7928	52.7458	55.5723	55.5723	44.8468	97.1216
VanCar05578	0	0.00994762	0.0251927	0.0500626	0.0216721	0.815771	0.778281	9.43159	0.608418	7.12537	0.523732	1.45865	0.513448	0.417875	0.474079	0.445738	0.294895	0.294895	0.313381	0.17741
VanCar05587	0.417536	0	0	0	0	0.292441	1.07839	0	0	27.0617	0	0.677563	3.63151	0	0	1.45383	5.40687	5.40687	2.44802	0
VanCar05600	0.0779989	0.192587	1.54012	2.84934	1.67291	1.91117	3.29798	0.216724	0	0.158443	0.285159	0.115651	0	0	0.0344	0.0972406	0	0	0	0.0874008
VanCar05630	0.629914	0.741641	0.431222	0.0969978	0.755749	14.7084	8.85776	15.8667	2.3886	10.111	1.89904	1.57741	3.61586	1.59652	2.34092	2.58781	1.81305	1.81305	1.39216	2.20289
VanCar05632	0.676848	0.68277	1.03852	1.29085	0.825912	0.653161	1.66913	3.14829	0.614351	0.231495	2.39657	3.29214	3.99574	4.57604	4.81255	6.8976	2.75257	2.75257	2.6361	7.6135
VanCar05638	0.186424	3.36314	1.10804	3.63442	23.4636	100.576	109.706	48.387	1.05954	29.7608	1.31913	1.82736	0.211166	0.478194	0.246572	0.399305	0.516208	0.516208	0.406481	0.0835717
VanCar05644	8.74853	21.3916	13.1451	22.8868	0.583701	5.3954	4.92255	15.4563	34.5033	19.0389	32.6789	34.7413	108.712	38.8883	83.5973	94.1917	75.6942	75.6942	82.9411	89.3105
VanCar05661	10.1686	1.45095	0.170577	0	0.141783	0	0	0	0	0.822865	0	0	0	0.187844	0	0.116449	1.0837	1.0837	0	0.157579
VanCar05671	1.50789	1.28941	0.4523	0.529043	0.825935	0.317435	0.165862	1.00445	4.92171	2.08155	1.89416	3.33691	13.2417	16.7173	3.18741	4.70893	10.5375	10.5375	2.7176	4.2197
VanCar05672	2.51e-08	0.0654437	0.57847	0.230669	0.0846388	5.69488	4.1035	0.983616	0.371682	0.482669	0.133449	0.256942	0.0678847	0.170321	0.0600526	0.0374331	0.10809	0.10809	3.4e-07	0.0215438
VanCar05674	0.543844	4.61209	645.827	409.748	5.79172	645.393	3386.58	1666.78	249.85	1559.41	971.075	580.941	273.903	161.845	440.402	410.049	199.331	199.331	454.325	673.691
VanCar05677	0.0235165	0.023175	0	0	0.21041	0.195919	0	0	0	0.0743335	0	0	0.146992	0.0976712	0	0.121259	15.3236	15.3236	0	0
VanCar05681	9.14746	13.9465	120.136	71.8166	1.68151	286.287	438.413	370.903	463.164	373.122	457.978	618.238	202.715	198.638	187.848	180.83	157.643	157.643	122.189	211.339
VanCar05683	0.0262456	0.0256175	0.945701	0.578435	8.01e-09	1.49807	3.36491	4.79771	0.897768	2.25125	3.07964	2.06167	1.04576	0.319584	1.28354	1.09229	0.705094	0.705094	0.725155	0.987749
VanCar05686	3.50736	7.02792	0	0	47.6246	274.129	0	0	34.7722	7.84154	0	0	5.77143	5.37003	0	0	3.84396	3.84396	0	0
VanCar05688	5.23396	6.91789	71.8831	96.1033	43.0405	535.326	544.452	62.1949	35.6992	25.0587	142.781	67.9126	7.23239	10.1281	5.11831	9.73994	11.3918	11.3918	8.67476	8.72498
VanCar05699	0.229583	0.164636	0.572357	0.404668	0.969825	2.54952	4.61381	58.3899	5.74377	13.4399	10.0455	6.68144	6.12919	4.31482	6.10093	5.06854	5.04249	5.04249	4.47621	6.27678
VanCar05700	0.973654	0.140024	0.151358	0.294347	0.0362421	0.056311	0.586833	0.521817	9.32632	0.768124	8.3972	18.9772	62.0985	47.256	73.4985	59.157	57.5656	57.5656	83.6919	313.121
VanCar05736	1.88192	2.19211	1.39789	2.01268	1.87134	0.905209	1.10325	1.1851	2.06922	0.753323	1.46447	3.37689	4.64198	9.02938	5.76283	5.68531	5.54609	5.54609	7.44032	12.2807
VanCar05745	0.0380901	0.0251143	0.0898046	0.307049	0.101404	0.967823	0.852417	0.954646	0.330787	5.17137	0.27489	0.276006	0.0791673	0.128094	0.56059	0.325633	0.826549	0.826549	0.7329	0.542245
VanCar05750	2.07311	4.60598	14.8853	10.4533	2.84477	48.0453	110.505	2111.92	29240.2	7944.55	39728.1	27943.9	33151.2	19445.6	18393.2	19353.8	15474.5	15474.5	13784.7	23559.7
VanCar05759	42.0192	14.5536	33.1616	22.1118	6.91498	3.97738	4.02693	2.16027	8.1277	8.05655	5.8859	11.8814	540.555	308.433	600.972	575.425	525.754	525.754	586.582	1028.1
VanCar05761	592.12	425.877	1582.48	1157.68	471.884	676.561	814.057	189.286	562.732	264.737	750.97	801.519	2513.5	1777.07	3619.82	3318.27	2191.45	2191.45	2243.11	4431.96
VanCar05775	55.3021	37.0999	164.488	111.893	123.22	801.983	912.649	163.751	255.213	213.336	332.031	226.088	106.454	101.815	65.0284	79.7118	79.6966	79.6966	79.9991	90.1089
VanCar05778	0.215132	0.257891	0.399878	0.270423	0.630632	0.271058	0.449161	0.821882	1.2682	0.847712	2.08961	2.04189	7.94699	2.76313	8.74082	5.65581	4.4374	4.4374	5.27192	7.90737
VanCar05799	0.0682686	0.0899301	0.10936	0	0.0506065	0.220891	0.119591	0	0.158253	0.232315	0.298544	0.855577	0.532474	1.06493	1.28874	1.01617	2.1815	2.1815	3.85391	3.61315
VanCar05810	3.38439	3.42079	1.49536	1.70699	2.97377	2.62707	2.14101	2.57775	13.0774	2.38966	6.64129	16.9455	39.3451	44.6815	23.6275	33.3799	21.5524	21.5524	19.3398	29.6938
VanCar05832	0	0.205479	2.58166	2.49171	81.1519	12.4873	11.7837	2.12721	1.6115	8.51687	5.57175	2.98779	17.2488	3.62593	16.1436	9.16762	13.2356	13.2356	12.1274	9.46832
VanCar05844	4.81468	7.47737	0	0	0.365646	0.992788	0	0	9.94098	3.96171	0	0	23.5734	18.2258	0	0	9.85135	9.85135	0	0
VanCar05862	0.190459	0.176389	6.82116	4.24802	0.0317745	1.41966	0.877418	2.07501	68.6741	7.16244	75.0902	65.5665	74.3559	54.0095	67.1056	79.124	98.9179	98.9179	92.7577	83.3531
VanCar05870	0.014972	0.0217237	0.0407735	0.0315458	0.0221761	0.0904242	0.146404	0.509646	1.77641	0.270044	0.80466	3.40469	0.919258	3.0589	0.479559	0.573713	0.843489	0.843489	0.569016	1.13666
VanCar05890	0.016661	3.52e-08	8.39e-08	3.1e-07	3.4e-09	5.32218	4.13549	0.623476	0.027032	0.371101	0.194352	0.183184	0.0253625	7.5e-12	1.06e-07	0.017889	2.55e-09	2.55e-09	3.58e-15	8.39e-13
VanCar05891	3.48e-05	3.09e-05	4.76e-05	0.326856	0	40.7771	46.4681	5.17e-05	1.3858	1.3649	7.22e-05	1.44e-05	9.74e-05	0.00016111	3.24e-05	2.25e-05	6.37e-05	6.37e-05	0.000317	9.93e-05
VanCar05893	5.41235	7.07916	1.33062	0.540047	24.1702	8.49683	3.49885	1.01943	11.3422	2.60048	5.0098	16.5791	97.584	24.4614	143.983	179.331	103.373	103.373	88.4364	107.07
VanCar05894	1.72021	1.09653	0.852442	0.675561	3.29688	319.418	340.627	427.059	183.908	190.646	343.18	269.094	98.1225	50.8285	86.5205	85.7157	89.4481	89.4481	102.848	124.377
VanCar05922	1.1669	1.08192	16.2822	10.8461	1.28026	106.119	83.2948	13.2292	12.2781	16.1158	16.0213	11.9514	18.1659	7.09855	16.9292	7.37313	10.6167	10.6167	11.0256	13.6445
VanCar05923	8.4641	8.45399	11.5805	15.2765	2.33379	20.4404	9.29614	19.9604	9.20559	52.031	6.33779	10.7568	136.323	194.375	51.4358	69.5908	82.263	82.263	28.4038	65.3541
VanCar05925	0.362047	0.260503	0.242392	0.193836	155.708	0.0781844	0.0482914	0	0.604135	0.169269	0.974134	0.386245	0	0.927236	0.145873	0.365669	2.83607	2.83607	0.674098	0.0307206
VanCar05929	0	0	0	0	0	1.79563	2.38572	2.15371	20.467	4.78717	29.5662	14.568	15.4403	13.9091	12.3562	18.9428	12.6617	12.6617	13.7586	12.7421
VanCar05931	1.49118	4.81373	7.63076	10.2322	1.15091	0.165757	0.7819	0.66432	2.18554	0.56747	1.48882	0.986279	1.30609	0.626046	3.48065	2.98265	0.203655	0.203655	0.949782	3.40873
VanCar05938	0.330458	0.707435	1.48017	0.0773454	0.205734	0.091645	0.0770868	0	0.765976	0.484324	0.481362	1.26522	3.91755	3.13584	5.71012	6.90587	4.75212	4.75212	5.99321	3.78771
VanCar05939	6.92778	6.5522	8.30622	10.056	5.62937	2.84908	1.54489	17.3716	8.51128	20.5213	7.11313	4.80167	2.53707	1.69955	1.92458	1.74795	2.87443	2.87443	1.62084	2.4095
VanCar05946	0.675165	0.621704	1.9975	1.34801	0.832548	25.7909	25.2467	11.5948	9.67334	9.41513	14.3457	12.4276	8.72187	6.71551	13.373	12.2694	7.67887	7.67887	12.1125	11.6946
VanCar05947	12.4834	6.76541	15.0363	5.98952	31.9271	121.377	172.813	212.241	390.176	221.286	566.496	397.461	43.5147	112.033	50.4405	36.5522	59.7756	59.7756	53.9312	50.2391
VanCar05953	0.304535	0.21085	0.0268051	0.0216192	0.0504609	9.51204	2.28724	0.636763	0.430104	1.07743	0.0533995	0.0514989	1.33548	0.857812	0.136395	0.10981	0.896516	0.896516	0.318664	0.116257
VanCar05954	1.09131	4.98607	2447.22	1325.4	2.62635	1137.79	1701.05	128.697	150.173	108.413	139.009	169.345	4.1855	22.7447	11.2627	15.2839	3.66286	3.66286	17.0527	3.49055
VanCar05956	39.2803	42.0953	3.99299	0.459811	0.115005	0	0	0	0	0	0	0	0	0	0.468242	0.919265	0.82486	0.82486	0	0.658584
VanCar05958	11.2517	14.7008	78.2063	8.05629	1.17936	36.8736	185.982	7.57657	52.7033	135.97	11.5725	210.235	2.34747	15.3529	164.809	7.5146	1.80551	1.80551	5.58704	59.275
VanCar05973	1.2758	0.359186	0.576725	0.0792101	0.785188	275.664	387.581	101.691	24.8793	26.4413	37.731	23.4443	5.71377	5.61844	12.0397	6.03309	9.58714	9.58714	10.2032	17.4436
VanCar05979	2.48121	2.68856	0.778674	0.794958	1.18131	121.605	136.353	28.859	35.5521	63.7769	41.4299	34.3245	0.832702	1.16025	0.690214	0.605702	1.00788	1.00788	0.559859	0.438811
VanCar06006	13.0754	5.57229	1.18918	0.162652	0	8.0996	18.5001	0.292817	65.2534	69.7653	167.411	9.50311	181.066	17.1815	188.328	162.623	148.848	148.848	119.451	220.35
VanCar06007	3.47e-08	0.00855608	2.27e-08	0.0208142	8.74e-09	0.587893	1.71429	0.205298	3.25333	3.1036	6.38537	0.68766	8.36164	0.529361	12.544	15.5977	8.25907	8.25907	11.3771	18.5985
VanCar06011	1.38063	1.70403	8.89073	6.94935	0.728336	40.2932	69.7267	318.408	7.28695	257.254	5.04815	6.04565	4.02899	3.52523	4.75148	4.55972	4.69309	4.69309	4.27816	4.63772
VanCar06021	1.53686	1.2411	1.21101	1.10514	0.190906	0.106832	0.0640934	0.502694	2.57763	3.74993	1.03734	1.239	10.3211	5.23956	5.48097	4.68768	12.0225	12.0225	4.147	5.92323
VanCar06024	1.20994	2.64723	139.571	141.914	216.371	210.401	379.095	100.816	4.5619	33.9423	5.24827	6.32622	2.18882	7.24145	5.03516	4.27766	3.27558	3.27558	1.59981	3.72164
VanCar06031	4.77422	1.07632	0.525745	1.01517	0.811408	0.108859	0.151857	1.81247	1.23127	2.30701	2.17257	0.957276	1.22577	0.333928	4.36181	4.144	3.20227	3.20227	6.49774	1.01347
VanCar06032	41.8757	44.1651	14.368	23.7687	56.6372	9.9066	4.89995	7.78308	8.00862	7.58139	4.10363	3.89235	10.387	8.85261	5.74121	7.35859	9.90388	9.90388	8.31065	4.14883
VanCar06042	0.109671	0.167503	0.0953158	0.116255	0.389967	0.414701	0.382353	0.862616	3.32716	1.12714	2.56529	2.15045	2.11475	1.45717	2.74661	3.69391	8.86261	8.86261	5.10962	0.994932
VanCar06050	1.67621	1.79607	0.913751	1.05458	1.23473	1.10896	0.819235	2.77615	0.905991	1.21657	1.65476	1.78593	8.9136	2.61891	6.01375	6.74431	4.10534	4.10534	6.84405	6.78536
VanCar06060	4.54199	1.94266	1.46601	1.27968	4.89389	9.7218	12.9534	3.28517	72.9975	18.4068	10.0666	78.9026	73.1202	71.702	42.6356	35.9858	25.5819	25.5819	13.543	29.6351
VanCar06064	17.9975	14.731	33.1073	25.1813	34.0268	16.0071	15.1246	2.98058	24.9027	7.04963	11.3923	36.1546	57.2189	59.0897	29.8491	46.4593	34.4633	34.4633	14.5942	33.3152
VanCar06067	49.1891	15.6087	6.35197	1.4121	6.78726	1.1131	2.46468	6.52723	28.3016	5.75062	16.2143	31.5083	43.7368	64.1042	48.7959	47.4278	74.2797	74.2797	53.6918	164.464
VanCar06069	1.23641	0.381101	0.622297	0	14.6975	6.16689	4.24681	0	0.269113	0.1828	0.257485	0.527179	2.71536	1.0357	0.676708	0.540546	4.97685	4.97685	2.05811	0.597695
VanCar06070	15.9994	6.51885	0	0.204421	0.318255	0.194154	0	0	0	2.25265	0	0	0	0	0	0	0.314828	0.314828	0	0
VanCar06071	6.67968	8.99542	28.571	2.54586	91.0159	0.318252	0.714373	0.286315	61.2893	1.19373	113.061	80.9728	41.2368	49.2881	112.922	78.0997	98.6236	98.6236	129.149	159.969
VanCar06087	7.19754	5.30457	1.96531	1.76449	6.80714	55.3433	57.2658	18.0305	5.37759	12.9761	9.99398	6.69643	13.8905	10.6705	11.0784	10.5621	11.8741	11.8741	13.088	12.4365
VanCar06096	0.129057	0.0318439	0	0	0.0431492	3.04396	3.16121	18.5231	1.49507	29.3881	1.99405	1.23333	0.956933	0.926404	1.09723	1.42177	1.6467	1.6467	0.726803	1.41084
VanCar06097	3.05063	0.550359	0.924112	0.0782409	0.950606	0.364093	0.116981	1.17742	43.727	2.71176	43.9722	38.2429	18.588	18.6435	39.0905	29.0993	34.6767	34.6767	40.1928	111.82
VanCar06098	2.39145	3.79179	11.8801	29.8584	6.10552	4.15453	4.87134	38.6534	9.89326	33.5085	13.6279	9.5601	19.677	7.28777	24.9507	20.4981	16.7745	16.7745	19.3727	20.9139
VanCar06101	9.82956	7.73814	7.06825	4.22591	12.0629	2.50662	6.57773	5.17774	35.7663	1.64129	38.8447	103.533	241.028	266.682	229.061	333.839	135.277	135.277	155.148	326.864
VanCar06117	24.7498	4.93651	1.73861	0.458739	1.51006	25.3104	16.7244	4.90803	2.70493	12.1467	5.5278	1.29583	1.53268	1.65172	2.39051	2.25786	2.60706	2.60706	1.93325	2.03559
VanCar06122	49.2133	45.8161	369.069	321.567	20.8704	23.9968	32.0685	14.8296	107.451	20.6068	80.1425	142.457	254.224	407.275	262.729	296.863	276.44	276.44	206.546	579.558
VanCar06128	6.7787	6.99972	24.8235	13.8839	25.1596	22.6041	21.0724	68.4947	230.132	49.8689	153.525	267.153	31.5595	170.243	27.1383	25.7825	26.0031	26.0031	43.1247	28.6571
VanCar06133	6.98315	6.78742	12.2073	10.6323	14.8933	65.0043	34.1182	12.3277	74.7861	22.0265	38.9975	34.4437	26.2897	29.4808	11.9684	16.9024	13.8673	13.8673	12.0352	9.617
VanCar06137	3.04131	2.95182	155.704	91.0517	1.8702	235.14	202.484	87.3142	54.5188	56.5234	32.1273	55.7467	62.8812	24.7716	35.6491	33.569	34.367	34.367	25.1921	31.4427
VanCar06154	0.262307	0.479258	0.571038	0.21646	0.280232	1.41885	1.10955	1.25779	34.5793	0.989628	22.848	38.8695	6.3439	8.34998	5.86718	6.70624	12.1806	12.1806	8.948	17.5544
VanCar06155	0.485593	2.86824	12.559	32.2538	16.9346	17.1434	16.3982	13.4197	0.797235	7.28731	3.49107	0.940263	0.178673	0	0.0790767	0.299461	0.260123	0.260123	0	0.203099
VanCar06158	14.5572	17.8831	5.69836	2.67303	17.7945	18.8192	3.24254	7.55142	27.8329	30.699	9.93139	18.4924	33.2147	20.6103	20.157	17.9259	24.4247	24.4247	22.9946	18.6482
VanCar06162	0.0804216	0.061185	0.116612	0	0.016468	0.538071	6.47124	0.678438	0.0433174	0.455442	0	0.0537623	0.0192861	0.0761535	0.0160598	0.030206	0.014131	0.014131	0	0
VanCar06166	9.00449	11.5342	0.977306	0.516033	19.2858	0.264381	0.245427	0.175707	0.170085	0.145157	0.099767	0.121775	0.144643	0.206855	0.225364	0.193045	0.330251	0.330251	0.256648	0.292755
VanCar06172	1.65623	1.66974	5.6521	3.36035	20.1757	2.65892	1.86313	2.75915	17.0863	24.6912	25.3775	19.261	10.2272	9.72172	7.77665	12.0434	6.38847	6.38847	9.48828	10.1963
VanCar06174	0	0	0.0746918	0.144796	0.13007	0.0805766	0	1.03	1025.92	0.275762	1882.78	1446.79	12.6071	64.5538	12.0571	15.0699	7.52556	7.52556	12.882	10.9452
VanCar06200	13.4416	12.9302	1.96762	0.224867	9.94431	18.4072	2.94222	13.966	114.944	136.703	21.3248	54.4153	82.7173	66.9546	9.34026	10.664	105.359	105.359	12.4539	4.49013
VanCar06230	4.85071	2.70195	0.707432	1.63947	3.85027	0.845527	1.34437	1.21946	6.97244	14.7004	0.971114	24.7483	3.19434	0.450364	1.47563	1.50558	0.991438	0.991438	1.00341	0.678877
VanCar06237	0.28348	0.100122	0.207183	0.264634	0.227647	4.24707	3.56033	7.96713	9.02742	6.5357	14.0688	9.28558	22.7272	11.5837	18.7253	19.3291	17.6979	17.6979	22.0481	15.676
VanCar06249	0.545968	0.457272	0.0285727	0.0557248	0.232328	1.21799	0.791437	476.089	0.660376	551.75	0.207815	0.368116	0.444384	0.580055	0.0939207	0.353872	0.541769	0.541769	0.350278	0.198707
VanCar06259	1.9e-09	0	5.95e-09	3.78e-09	1.77e-08	0.377455	2.15537	55.8047	0.0469316	81.8193	0.0537879	0.0531323	0.0205316	0.0256873	0.0158415	0.0147277	0.0149548	0.0149548	1.19e-08	6.8e-09
VanCar06265	8.84864	8.32686	2.8916	4.80156	2.77903	0.818388	0.922562	1.73863	1.65674	0.552072	2.3074	2.3396	1.22045	2.08451	0.956102	1.40914	1.41876	1.41876	1.9746	1.22699
VanCar06267	3.48462	3.02961	13.1886	10.9662	23.6373	12.5378	20.5663	44.7464	2.87689	10.7577	3.96294	6.95997	7.70843	5.60498	12.2025	10.6212	6.8104	6.8104	9.38503	11.0003
VanCar06268	0.114788	0.056165	0	0	0.939656	0	0.479379	22.1941	0.201366	13.2951	0	0.603729	1.98274	1.01176	2.95374	2.16026	1.6914	1.6914	1.04025	1.37037
VanCar06276	5.90019	8.07185	7.72584	8.14993	7.94483	3.44763	3.94777	4.71226	29.2378	5.69288	53.7336	52.8161	81.019	43.5592	77.4523	73.5155	55.3035	55.3035	67.6062	64.3787
VanCar06290	0.0898768	0.0799562	0.706243	0.313333	0.0159716	0.174439	0.687002	0.553379	6.6222	1.73413	2.77747	16.5996	541.64	233.799	617.425	606.928	600.562	600.562	990.847	877.197
VanCar06300	0.230165	0.048407	1.06e-08	0.0535388	0.144687	3.17827	4.98736	67.9342	2.83009	55.255	3.89819	3.98624	2.99811	1.5561	7.60093	5.55525	5.7302	5.7302	6.52286	16.7597
VanCar06303	0.510162	1.63955	14.8575	12.5591	0.224111	4.55111	3.72656	0.132396	1.51357	0.0476763	0.874179	1.34795	0.0305704	2.25e-43	0.022711	0.0420558	0.0312424	0.0312424	0.0616024	0.192584
VanCar06308	0.57766	0.139028	0	0	0	1.62569	0	0	1.03075	3.1814	0	1.13539	1.37857	0	7.23601	4.16945	20.39	20.39	21.3241	9.5428
VanCar06314	1.46305	1.54574	5.44433	0.187918	0.790389	0.101718	0.843253	1.67581	6.6459	3.31742	15.3171	25.3417	3.43578	6.05911	17.6328	49.2285	15.47	15.47	82.2371	110.553
VanCar06315	2.8604	2.02442	5.87225	1.55885	0.821898	0.616817	0	4.32777	11.702	1.45826	41.2597	169.449	8.7061	25.4609	287.743	927.95	110.917	110.917	2593.65	2297.27
VanCar06319	0.465749	0.445984	0.397195	0.386344	0.998477	0.719261	0.56838	1.14724	42.3202	5.83872	20.3391	12.3786	2.63273	15.6383	1.38636	2.21193	3.32214	3.32214	1.59344	2.16274
VanCar06328	12.4003	8.55143	1.5813	1.41821	28.0328	95.4615	8.49165	2.69823	85.874	49.5365	0	6.69044	56.2745	190.56	0.703393	2.09064	55.4921	55.4921	0	7.18072
VanCar06339	0.87288	0.963567	0	0	1.52537	3.85152	0	3.53734	11.0848	12.7199	16.1801	3.56803	21.7578	9.21436	5.77835	6.6225	13.4451	13.4451	26.3212	7.46855
VanCar06342	0	0	0.279588	0.121133	0.0343313	0.142638	0.135824	1.71362	11.089	8.16339	2.53725	2.572	21.0613	8.12869	3.50249	2.85154	18.8926	18.8926	3.80936	4.31942
VanCar06344	0.120896	0.0395752	12.188	1.6802	0.0726999	1.79385	1.25672	51.021	120.761	38.9342	146.525	117.834	245.299	108.193	208.632	211.915	216.687	216.687	194.419	243.968
VanCar06346	0.0194462	0.0383602	0.0964169	0.0468894	0.0347305	0.323875	0.280442	0.249303	7.65272	4.93776	22.6409	9.64454	18.4649	2.00528	17.9265	9.64946	7.49215	7.49215	10.0678	1.07006
VanCar06350	0.350723	0.0713551	1.40713	0.505786	5.35605	3.77589	2.19639	1.31921	1.79303	2.73652	1.26044	1.45474	3.05689	2.26274	2.38394	2.9332	2.92	2.92	2.26884	2.54219
VanCar06357	2.22851	3.55617	89.7351	81.278	0.217179	0.112481	0.0732559	0.260557	54.1942	0.479472	16.3217	37.9961	2.02517	7.28008	3.22944	4.54847	3.92529	3.92529	12.6916	10.9009
VanCar06363	5.28259	4.7303	23.5716	9.21531	1.77842	10.9346	9.59039	50.2339	1.63774	36.0337	6.07068	1.75162	1.83727	0.728088	3.01176	3.42665	1.42505	1.42505	3.0083	5.11175
VanCar06366	0.594921	1.03623	0.644328	0.338162	2.08793	11.8658	7.63467	2.40654	3.1786	1.93437	2.35009	3.56604	0.982678	3.80873	0.881716	1.064	1.47534	1.47534	0.803109	0.598778
VanCar06367	0.0150021	0	0.159855	0.0346894	7.67917	54.6689	68.5805	140.231	36.3572	34.7557	37.9251	29.2044	0.0233894	0.303284	0.195445	0.165482	0.0171309	0.0171309	0.434991	0.0742199
VanCar06371	0.747444	0.337579	1.0056	0	0.57528	1.6026	1.20108	2.02217	1.00863	8.3246	2.76606	0	12.8205	2.02748	1.04469	0.499588	1.82471	1.82471	1.04262	2.97565
VanCar06381	16.6605	19.1748	16.6597	15.8309	32.7127	58.0919	39.9138	38.7073	107.92	26.102	82.1707	118.902	63.8792	147.314	90.1264	102.264	72.1364	72.1364	118.341	106.83
VanCar06390	49.9752	35.2332	84.572	50.1518	61.6412	176.749	118.794	16.9126	15.4748	19.965	19.3654	17.137	47.9054	18.3212	26.9358	27.3077	22.1892	22.1892	29.0416	25.3364
VanCar06419	139.181	176.368	104.05	106.468	252.968	176.911	145.893	83.4602	408.605	77.7031	323.813	265.214	20.0699	32.2061	19.7072	20.3615	20.9904	20.9904	15.2971	10.0803
VanCar06425	0	0	0	0	0	0.568621	0	1.03935	64.2602	0.185353	0.265013	33.7625	0.54862	2.81991	0.162177	0.153573	0.732009	0.732009	0	0.312553
VanCar06433	31.4083	35.9147	109.961	174.413	114.87	9.47859	11.1538	0.826792	6.76468	3.03165	7.32896	6.84212	12.7331	12.0214	16.1925	12.4189	14.2973	14.2973	16.0986	14.3462
VanCar06434	3.52046	2.24317	1.62012	3.34221	1.69577	1.09803	1.92757	1.26943	19.9071	10.1393	3.95766	13.0641	6.73389	2.85687	1.22732	3.52672	7.52938	7.52938	2.41267	1.1577
VanCar06435	6.45185	7.61342	0.509625	1.46932	4.29448	5.78404	4.05517	46.5205	6.81229	47.9277	2.87557	4.48006	3.11697	2.08665	1.5007	1.29297	4.11994	4.11994	1.561	0.806066
VanCar06443	3.54e-06	3.34e-06	3.61e-07	2.62e-07	4.96e-07	1e-05	5.57e-07	51.5971	15.4956	231.31	15.6157	26.8818	2.58e-06	0.404004	2.14e-07	0.0457895	1.52e-06	1.52e-06	5.52e-07	3.42e-07
VanCar06444	0.179445	0.141108	1.14142	1.56319	0.0646067	0.0997994	2.88831	1792.88	3058.95	1797.48	18145.5	7016.62	78.7665	806.524	158.943	288.186	62.4373	62.4373	237.213	168.911
VanCar06445	0.691416	0.16527	1.14951	0.534698	0	27.6945	109.575	25664.6	7.22586	26538.7	19.2058	15.5887	29.5867	12.3032	6.57976	4.60732	2.10119	2.10119	4.174	2.53566
VanCar06446	238.612	29.887	0.161449	0	0.152185	0	0.463145	2.50453	1.76191	11.4833	2.94301	4.37506	0	0.735863	2.18542	0.964093	0.506236	0.506236	1.0037	0.882687
VanCar06447	0	0	0.446994	0.32339	0.371972	12.2717	13.7069	88.7988	0	50.8886	0.191534	0	2.58301	0	3.55686	5.41068	9.36655	9.36655	16.585	7.22556
VanCar06448	148.67	10.2538	0.179247	0	0.0552128	0	0	0	2.12774	0.878962	0.293562	0.646063	1.14258	3.76111	0	0	0.686637	0.686637	0	0
VanCar06453	0.00927258	0.00916508	0.0221035	0.0215722	0.00824005	333.311	282.696	5.75345	3.77076	116.454	7.1476	1.95449	0.694094	8.46029	0.169963	0.571343	0.296396	0.296396	0.812355	0.184619
VanCar06460	0.737202	0.900792	0.146805	0.430376	0.604745	1.57456	1.45527	5.23029	1.67202	3.97433	1.51005	0.863152	3.51632	1.00805	3.85249	3.02959	3.07707	3.07707	3.07373	2.77997
VanCar06469	0	7.99e-07	2.4e-06	6.36e-07	6.84e-07	0	5.52e-07	165.48	2.51e-06	93.0887	0.246885	0.118913	1.76e-06	6.33e-07	3.62e-07	3.3e-07	2.15e-06	2.15e-06	1.7e-06	4.14e-07
VanCar06471	2.82e-07	0	1.27e-07	2.31e-07	4.84e-07	3.24e-06	1.67e-07	68.541	7.80733	39.5188	15.7432	7.80267	1.51e-06	1.68e-06	0.0466104	2.52e-07	9.01e-07	9.01e-07	2.08e-06	3.09e-07
VanCar06480	27.6123	27.0646	20.5074	37.0692	31.8965	10.2287	14.9765	7.19901	18.9763	7.95785	21.6463	19.6386	74.1544	64.2451	81.7099	76.7487	70.541	70.541	87.7818	107.309
VanCar06484	18.6536	15.7564	0.687651	1.57407	13.292	4.02226	4.18361	2.62845	1.81043	1.85029	1.14052	0.9903	0.541446	1.36411	0.753061	1.04875	0.961714	0.961714	1.09972	0.706813
VanCar06492	20.3814	21.111	1.94526	1.55183	34.0554	1.25473	1.11704	1.72744	1.91339	2.22848	1.39247	2.60349	1.37338	1.99295	2.7763	2.91951	1.53466	1.53466	3.25221	2.25443
VanCar06498	2.08004	0.426337	151.011	155.117	3.89683	0.981883	1.00674	1.51053	31.3906	3.89185	16.5854	29.6738	10.6657	76.5447	16.9757	27.6952	29.1439	29.1439	38.7294	33.5812
VanCar06502	0.211459	0.164021	0.294528	0.286896	0.174978	0.419067	0.482557	0.317317	0.157672	3.82667	1.06466	0.609129	203.776	13.1118	305.867	202.971	442.655	442.655	519.486	1397.4
VanCar06512	36.5347	14.2954	7.85015	1.72272	192.669	3.03613	2.54999	5.78399	13.8394	4.883	6.68623	21.5644	4.60152	24.4981	7.46846	9.74307	17.8774	17.8774	18.0899	13.1089
VanCar06519	7.62511	8.2149	5.94747	9.13776	6.18046	6.59476	6.70317	18.574	4.75926	13.591	6.74681	5.35217	2.7503	1.94282	3.21398	3.28436	2.5949	2.5949	2.51078	2.39577
VanCar06520	3.42451	1.91967	0.130044	0.202966	0.687452	0.0937111	0.0379287	0.124764	0.685313	0.296989	0.379046	0.766184	0.857215	0.793745	0.827265	1.15508	1.68358	1.68358	2.07194	2.42457
VanCar06524	7.44106	11.6417	136.904	126.093	3.08075	7.06689	3.33988	4.95276	301.575	7.021	172.309	370.278	278.037	576.262	361.497	444.376	310.864	310.864	340.708	395.743
VanCar06535	1.47026	0.205012	0	0.206146	0	1.95418	4.0119	1.11983	46.2949	8.61751	33.587	40.7777	24.2315	39.1384	49.5062	53.5354	48.6353	48.6353	59.5933	88.1899
VanCar06541	0.606465	0.675332	1.98937	1.32137	0.856072	14.2822	19.7576	6.10574	393.671	63.3782	249.914	134.113	3328.8	1680.87	3699.17	2563.32	3007.82	3007.82	2073.19	6351.81
VanCar06553	0	0.070787	0	0.1846	0	0.100133	0	0	0	0	0	0	0	0	0	0	3.35738	3.35738	0	0
VanCar06562	0.0976737	0.192475	1.23483	0.599461	0.043715	0.135635	0.0896426	0.638568	0	3.66797	0.109604	0	0.686924	0.203146	0.200334	0.252556	0.445011	0.445011	0	0
VanCar06569	1.4958	1.58484	0.610287	0.170022	0.805047	1.30484	3.93988	1.85356	0.545347	4.90871	4.96539	1.33709	0.376384	0.24572	1.942	0.509822	0.247774	0.247774	0.356286	0.525439
VanCar06584	3.87784	5.92257	18.9017	17.7522	9.40385	10.3797	16.959	37.2348	7.94025	28.9768	32.2095	32.1798	4.42409	5.47925	29.0665	39.8109	2.51427	2.51427	5.29019	5.06326
VanCar06594	0.253152	0.0416613	0.10243	0	0.0876864	0.468195	0.795863	1.00056	1.81033	1.85803	3.40069	1.4442	2.94096	1.14977	3.17294	2.74436	2.85583	2.85583	5.86341	3.08454
VanCar06596	13.9895	15.2301	15.6061	11.2538	3.8805	5.31122	4.60733	3.24403	48.7114	6.03322	24.0654	67.1657	155.499	151.126	190.717	239.216	117.081	117.081	152.208	192.553
VanCar06624	0.752477	0.683535	1.52393	1.81671	1.35785	22.3678	20.4447	8.72821	2.46587	9.4958	5.10746	3.24774	0.815801	1.96147	2.77839	2.16922	1.86492	1.86492	3.62378	3.13669
VanCar06626	66.2539	50.6062	42.0286	41.9054	33.8736	427.12	328.514	36.8079	39.6138	67.4665	50.5466	33.993	63.4537	38.793	36.7716	37.055	44.391	44.391	51.1278	45.7909
VanCar06633	2.98915	2.91592	0.231495	0.488464	6.65592	1.55233	0.28089	1.46319	34.274	4.15021	24.1667	2.76552	73.3563	50.61	4.96883	4.96371	60.9014	60.9014	34.5648	31.5126
VanCar06639	43.3156	25.7241	1.18674	2.37963	1.69104	1.98422	1.71817	7.59808	2.26566	8.96408	4.44133	2.47656	2.13221	1.36836	5.90653	7.49406	2.06712	2.06712	4.7042	5.38339
VanCar06644	24.0393	5.8697	0	0	0.109351	0.327377	0	0	0	0.582448	0	0	0	0	0	0	0.524784	0.524784	0	0
VanCar06645	0.0608773	0	0.2366	0.152806	0.0819766	0.507559	0.6856	0	7.54251	0.193119	4.84096	9.80084	18.0927	33.6447	12.0326	16.0545	15.2413	15.2413	11.664	24.191
VanCar06646	0.0567905	0.166745	0.165008	0.316167	0.154919	1.108	0.946313	0	20.9191	1.09302	13.3673	21.1433	35.6684	38.2524	31.9158	45.1195	28.324	28.324	18.4722	49.3706
VanCar06650	0.627775	0.615613	0	0.501008	0.479141	1.08818	0.715221	5.43125	4.58328	9.08835	5.15784	0.0779948	4.88775	2.52324	1.05134	4.9435	2.30649	2.30649	3.22997	0.718696
VanCar06676	1.65885	2.56414	2.7677	3.24359	0.252924	0.38581	0.303479	0	0.243063	0.223774	0	0	0.217445	0.622209	0	0	0.469258	0.469258	0	0
VanCar06681	3.2984	1.63643	2.38333	1.67242	1.4242	584.973	644.86	73.478	129.822	207.658	108.344	178.711	83.1118	198.026	76.6388	99.234	66.7108	66.7108	38.1751	37.899
VanCar06684	30.7008	33.4991	37.2798	32.8042	78.9137	11.615	17.3213	28.1772	0.956911	15.3422	7.81965	1.0639	0.792153	0.611811	2.23202	1.08115	1.15577	1.15577	0.648073	0.365534
VanCar06697	0.34053	6.35624	743.84	395.817	57.3912	279.888	327.092	12.5703	41.3138	26.0917	42.9921	42.4338	7.97276	6.78603	7.75488	5.95104	9.07417	9.07417	8.57739	4.98638
VanCar06725	0.187219	0.0450308	8.25767	4.13254	0.0866323	0.102116	0.123272	0.161576	7.50584	0.389034	6.18836	8.40684	3.19768	6.60878	3.51837	3.7736	3.10379	3.10379	2.63749	3.58121
VanCar06726	3.37986	5.79844	29.2952	21.6646	4.83494	5.33124	2.75246	4.48757	76.7997	10.8749	35.4006	51.1256	36.8433	118.899	17.3862	17.6883	31.7825	31.7825	15.9783	19.8079
VanCar06729	0.00612019	0.0119284	0.0452126	0.0307527	0.0242024	12.0276	10.3117	0.423559	0.0203588	0.290798	1.1e-09	1.33e-09	0.0361893	0.0688843	0.0514771	0.0111997	0.0259887	0.0259887	2e-08	1.48e-09
VanCar06752	2.82919	3.30616	2.38588	3.8022	2.85636	1.31736	1.40638	36.6881	10.9105	22.9158	12.6411	12.7011	19.5581	14.5127	18.1332	18.6066	19.0548	19.0548	21.9813	17.8883
VanCar06758	10.4875	11.6492	12.8168	13.9452	10.5893	16.1281	16.7842	25.5657	15.9191	29.4069	30.7603	18.5613	24.3456	14.4059	28.7442	26.1527	19.3377	19.3377	27.5789	25.9094
VanCar06761	5.39572	0.91639	0.63483	0.304339	0.400173	0.613704	1.3663	0	5.21325	0.97307	7.90458	3.72876	20.397	2.41632	99.5858	82.5128	20.2267	20.2267	76.9365	74.4319
VanCar06765	4.80141	5.99407	4.87366	4.52936	7.11854	97.8048	176.152	165.985	240.785	96.8673	316.172	237.756	10.3682	12.1089	11.5945	12.7618	8.98692	8.98692	9.81001	5.81445
VanCar06788	59.6204	31.0156	231.381	88.117	29.9156	21.5974	22.3408	27.5818	261.59	37.2783	43.2194	204	78.1628	173.194	36.4902	46.882	61.0337	61.0337	57.5153	220.283
VanCar06802	2.39563	3.54562	3.15988	0.690514	34.2892	13.4624	8.29527	10.6326	149.988	8.16808	143.573	102.405	77.4314	67.9751	68.7248	56.4845	65.3587	65.3587	42.7513	54.3464
VanCar06809	12.2348	12.9089	2.13561	3.74474	33.5966	9.4105	11.2093	7.3619	3.59678	3.20434	7.58452	3.20782	3.21913	1.60196	9.57713	7.93542	4.23366	4.23366	17.7335	7.76741
VanCar06810	18.3728	16.7572	14.4653	23.8807	80.8564	384.297	436.443	50.7907	261.003	79.3379	392.999	252.978	63.262	21.3027	60.3445	71.5925	68.652	68.652	55.9615	84.3718
VanCar06818	7.34284	10.1326	0.960632	0.724997	19.8842	0.675922	0.316137	1.12177	0.401468	0.486809	0.449971	0.456113	0.28015	0.366214	0.440976	0.479412	0.702408	0.702408	0.569979	0.215436
VanCar06827	242.028	138.41	0.0971881	0	0.0436331	0.431294	0.141845	0	0	0.089869	0.711626	0.107463	0.127664	4.48e-09	0.363366	0.140786	0.0373941	0.0373941	0	0.0541365
VanCar06836	6.17162	4.16405	23.1851	21.4689	8.02391	346.443	338.742	97.9718	75.5797	30.776	104.238	77.2672	7.62835	13.6431	9.3384	9.30888	10.1861	10.1861	8.65856	9.20258
VanCar06838	0.299384	0.342331	0.983612	2.02566	0.0452186	0	0.606183	0.242204	4.54499	0.239855	17.2393	9.16535	45.3954	36.234	54.1206	48.38	32.4996	32.4996	63.6274	76.649
VanCar06839	15.4369	5.3162	85.514	136.874	16.8442	105.903	98.323	10.7869	4.29894	17.9502	5.43226	4.69118	3.42172	1.33971	2.62801	3.26627	2.74173	2.74173	2.88134	1.1897
VanCar06840	7.75557	6.32837	8.75672	8.38374	5.4665	3.36551	3.64548	6.01672	5.06899	4.25335	3.37112	6.84339	6.59053	21.2653	7.81682	11.7119	8.22668	8.22668	7.53298	10.6006
VanCar06845	46.9973	73.886	29.6487	38.8752	36.1037	439.325	353.014	911.954	496.686	866.832	613.839	422.006	930.845	767.076	1027.99	909.857	985.728	985.728	928.643	957.14
VanCar06847	0	0	0	0	0	0	0	0	0	0.781151	0	0	0	2.40133	0	0	6.12214	6.12214	0	0
VanCar06848	27.1027	24.3044	125.364	105.342	3.17023	9.64432	8.67027	45.1353	269.562	57.2596	347.96	363.297	993.707	523.117	1382.77	1062.71	972.869	972.869	1117.66	1205.42
VanCar06849	1.68474	3.24898	2.70191	0.864492	0.907734	3.37342	7.97719	133.247	22.1452	61.2488	14.5375	35.0372	26.7674	45.7814	26.841	43.906	42.5181	42.5181	49.3986	48.2859
VanCar06850	0.981296	2.37164	0.529445	0.171415	1.19148	1.75182	2.47782	63.378	24.9175	44.3447	12.0346	16.495	19.0579	41.6188	16.9437	20.2296	35.1871	35.1871	24.5984	24.3671
VanCar06866	0.227745	0.83548	0.492742	2.51e-06	1.37441	27.8482	0.705279	1.24042	37.18	11.7822	1.31156	0.443889	20.528	32.4384	1.84646	3.07407	45.4635	45.4635	1.19e-05	4.48072
VanCar06867	0.391382	0.930428	40.9349	13.3361	3.55726	2.64891	4.64127	32.9082	1.17665	48.8905	0.268063	1.75372	0.351112	0.98301	0.336903	1.1271	3.42293	3.42293	2.01181	5.52848
VanCar06871	0	0	0	0	0	83.8534	38.0495	7.65035	0	27.3872	0	0	0	0	0	0	0	0	0	0
VanCar06876	0.976973	1.44463	0.699986	0.919945	0.164174	0.0997568	0	0.124827	1.83934	0.104652	1.28835	1.55851	7.88577	4.57674	11.0207	11.65	10.4199	10.4199	9.52634	13.8453
VanCar06877	50.2319	24.4721	15.2585	16.9532	3.62901	7.76917	9.03071	13.2939	9.95957	2.11706	16.505	13.563	7.86251	11.8922	19.3511	20.323	15.5198	15.5198	19.4687	30.2079
VanCar06889	1.29964	1.16029	0.701716	0.832373	1.0236	0.765588	0.971442	0.75713	31.1063	0.870138	11.6442	69.5945	2.11427	64.8951	2.21808	5.131	2.42929	2.42929	4.52377	7.87768
VanCar06900	1.71692	1.4836	2.35733	1.90691	1.81643	17.4089	27.5317	5.17916	63.0751	4.81559	76.7607	95.695	17.7418	37.8623	27.8744	31.4063	14.9153	14.9153	27.4264	27.7285
VanCar06901	0.161712	0.106167	0	0	0.845419	0.299499	0	0	12.972	0.0853446	20.1856	9.44965	7.24762	5.17949	10.9159	11.1725	7.18085	7.18085	9.32369	4.38149
VanCar06904	7.67649	4.03373	5.20906	5.20974	2.87723	8.74895	9.94483	71.7556	5.37924	36.3391	9.27732	8.97416	9.57332	5.69276	11.3711	12.3538	7.38984	7.38984	12.659	13.6055
VanCar06911	2.71609	22.2027	14.509	3.40663	12.3025	170.183	78.1829	55.2294	13.4481	241.449	8.70073	11.7485	3.78042	6.42222	4.9381	2.85433	7.03282	7.03282	4.97874	5.41375
VanCar06915	13.5327	12.3154	17.1235	16.0283	13.8731	132.944	145.941	56.549	13.7497	24.753	14.2696	19.0265	22.0321	24.0396	16.8599	21.4504	15.8816	15.8816	13.8253	16.8714
VanCar06919	42.2531	40.5917	64.0142	59.6458	44.6665	102.694	95.0354	51.4903	31.2895	38.1622	38.2931	34.6149	31.549	23.0209	30.9569	31.3149	23.9708	23.9708	28.5558	30.8594
VanCar06920	0.0873757	0.409095	25.4626	5.58083	0.825871	0.029701	0.230151	2.6493	13.4517	5.89823	3.00349	18.3413	1.3538	17.2849	0.14079	0.848275	0.721431	0.721431	0.644196	0.299648
VanCar06923	0.0873549	0.0863662	9.0443	5.54362	2.97517	108.783	152.05	99.1789	20.6175	210.169	112.672	32.6402	10.3229	4.70653	17.8671	10.528	5.39617	5.39617	6.59719	6.82667
VanCar06928	84.1183	50.3257	0.0673032	0.131173	3.49625	2.65526	1.71598	3.65455	10.5683	2.356	12.1924	11.8831	3.98301	5.66842	4.48939	3.81504	3.73472	3.73472	4.74677	5.14515
VanCar06945	0.257397	0.100877	0.730015	0.420653	0	2101.77	3166.47	12.5831	5.77299	8.17298	0.977877	0.792998	2.74612	0.673446	0.764549	1.75098	0.467209	0.467209	0.906174	0.79985
VanCar06946	0.118994	0.0581977	0	0.16749	0.0541716	107.101	54.3816	4.01967	5.63841	156.038	3.44982	0.315654	1500.26	186.869	289.525	587.591	313.585	313.585	361.289	337.553
VanCar06950	0	0	0	0	0	0	0	0	0	4.23144	0	0	0	0	0	0	0	0	0	0
VanCar06951	0.647525	0.528423	0	0	0	60.1393	13.9965	4.00146	19.4868	522.307	3.09145	1.959	47.935	11.1083	0.969329	3.24047	2.08057	2.08057	0.961463	1.27033
VanCar06954	1.08131	0.285821	0.22586	0.326758	0	0.462886	0.651756	1.55727	2.90927	11.1468	3.48123	2.25939	2.73663	0	1.19762	1.70816	1.0395	1.0395	1.39687	0.155336
VanCar06955	0.194457	0.495808	2.61804	2.43338	0.216723	64.8404	105.971	1381.72	4379.21	6313.08	28012.8	5073.52	3804.61	1831.31	3509.19	3030.18	2646.96	2646.96	2605.18	1903.8
VanCar06956	0.0438837	0.0433266	6.05022	0.138691	0	0.973994	1.08862	0.85889	2.49387	1.67994	0.965728	1.30875	4.70283	89.5353	0.34999	0.769852	0.233602	0.233602	0	0.148365
VanCar06964	5.16012	4.24518	15.9807	22.6981	1.601	1.96157	0.738481	2.07325	1.0289	1.98218	4.80763	0.30999	0.920941	0.518	1.24764	0.170545	1.19612	1.19612	0	0.93821
VanCar06965	0.0820824	1.96676	2.52025	1.49376	0.564099	1340.96	1263.67	1510.25	504.842	2501.11	246.848	198.423	103.696	148.015	24.8315	44.5714	87.285	87.285	49.1338	58.104
VanCar06966	0.182424	0.174652	0	0	0	0	0	0	0.654618	13.3407	0	0	0	0	0	0	0	0	0	0
VanCar06968	0.0617401	3.81e-10	6.53e-10	0.0340202	0.013713	0.0656359	0.822174	12.862	68.7756	29.4849	11.7821	11.82	8.9927	27.6395	2.6882	2.58242	12.0842	12.0842	2.26859	4.28948
VanCar06969	1.04e-08	1.31e-08	0	1.38e-09	1.17e-08	3.82302	7.0364	11.2921	0.0606182	7.4923	0.0105632	0.060727	0.0228266	2.76e-09	2.35e-09	0.0115593	7.88e-09	7.88e-09	0.029405	0.0197379
VanCar06971	0.0430148	0.21278	7.97632	13.544	0.0127144	0.105965	0.147301	0.560035	80.1488	1.60845	167.12	99.6258	0.0446914	1.7891	0.0247183	0.0232366	0.0109197	0.0109197	0.342711	0.0312352
VanCar06989	1.33122	0.717586	0.191061	0.123639	0.697211	1.39528	0.184891	0.768471	1.80768	1.78514	6.09665	0.816459	11.6991	5.64865	3.71684	7.35557	6.52222	6.52222	1.95914	5.29027
VanCar07006	14.6935	12.3229	12.9043	7.79777	26.3779	36.8117	34.0036	19.3381	635.347	18.199	540.355	445.701	49.2844	195.512	30.3937	45.7241	37.7144	37.7144	47.8686	51.034
VanCar07017	1.56763	2.00947	0.286735	0.19993	19.3592	0.931358	1.19552	2.40078	23.5878	8.95639	19.1808	18.4164	26.5128	13.5373	20.644	19.2579	22.7361	22.7361	15.4283	14.2302
VanCar07024	10.3119	15.0316	8.46544	7.77057	19.5531	5.21989	3.7503	2.24489	1.47701	2.69947	4.84909	1.65416	2.79265	0.608171	3.70473	2.09144	2.87337	2.87337	4.84179	5.00467
VanCar07026	0	5.41e-05	3.6e-06	9.87e-06	7.4e-07	43.1498	148.559	115.594	0.305158	34.0266	0.183568	0.334223	0.264847	1.57e-05	2.56e-06	2.46e-06	0.31758	0.31758	0.00010372	6.16e-06
VanCar07027	0.10876	0.428881	1.25161	1.16349	0.447254	2135.68	1220.45	22616.1	589.247	24866.3	263.075	116.956	840.246	145.558	77.854	211.339	119.766	119.766	41.809	15.6896
VanCar07028	0.824641	1.56229	5.92152	3.89747	0.653943	9.55242	40.5331	612.832	6701.1	3211.49	9814.83	6406.6	13487	6371.97	7480.96	7584.7	6841.38	6841.38	3281.67	6417.74
VanCar07029	2.95221	6.85216	17.631	12.1411	2.41527	228.198	586.704	9016.14	31512.8	29624.2	40742.5	24896.3	53798	25402	26672.6	31022.4	36190.9	36190.9	18774.7	18923.7
VanCar07030	0.0845621	0.293168	88.1403	59.0396	1.23775	25.5156	19.3376	2.64739	15.9772	4.37327	14.635	12.9455	17.7942	9.87313	13.2169	13.4631	16.5862	16.5862	7.64147	6.57407
VanCar07060	0.105961	0.00461445	0.202623	0.0655274	0.00827125	29.7222	25.9667	93.8721	15.5222	90.3031	23.5055	8.54642	9.29961	3.71543	17.9202	10.9445	24.9158	24.9158	27.6961	53.1528
VanCar07062	18.9448	10.0026	9.56466	13.3353	2.97132	4.55939	5.08145	5.47394	97.038	4.61359	98.4901	109.606	137.965	120.746	109.608	107.764	115.576	115.576	94.4132	128.858
VanCar07066	0.120679	0.0298152	0.144262	0.516115	0.134102	1.36645	3.36686	23.5832	0.0699182	64.1624	1.27205	0.664208	0	0.0408338	0.158348	0.19877	0	0	0.147307	0.033462
VanCar07071	2.20281	3.46579	80.9637	16.8118	5.71226	2.21857	0	0	2.61102	1.52212	0	70.6114	44.1731	68.0166	16.9108	116.13	17.5153	17.5153	0	0
VanCar07091	1.92812	5.55807	2.09131	1.60217	34.3963	21.4405	14.8824	1.05142	1.74127	0.739276	4.10215	2.70403	34.9577	12.3545	76.2472	43.5371	45.0003	45.0003	59.6561	132.052
VanCar07107	4.2356	2.79398	5.72338	3.34829	4.96542	10.7622	10.9021	10.6938	620.649	48.2895	898.78	587.866	5831.22	1336.8	11170.8	7991.14	6245.2	6245.2	5504.17	9712.45
VanCar07108	9.61e-07	4.71e-07	0.93045	0.0612549	2.75e-07	8.54563	11.5265	63.4327	0.122818	8.39493	1.16e-06	1.09e-06	1.43e-06	1.72e-06	0.0676824	0.139091	0.0810877	0.0810877	3.03e-06	1.14e-06
VanCar07109	0.0156578	0	0.956177	1.71346	0.167482	13664.1	12589.2	72.3255	12.1511	9.4395	5.17919	2.39012	1.31977	0.449219	2.42139	2.8345	0.607168	0.607168	5.39761	2.33769
VanCar07110	0.0568784	0.22398	0.438515	0.425136	0.306071	604.971	647.558	98.1401	87.9049	69.0795	208.494	152.923	306.856	86.7147	333.221	295.792	169.637	169.637	202.545	153.608
VanCar07112	0.0353957	0.0280011	0.502084	0.686505	3.06044	3669.14	4751.57	22.6762	2.06594	5.56915	1.01301	0.98734	0.0220725	0	0.626396	1.28243	0.0646734	0.0646734	1.74178	0.536236
VanCar07113	0.0286492	0	0	0	0.038281	2.62286	5.2231	13.2015	0.049837	10.2972	0.063009	0.128026	0.223549	0	0.114146	0.0358653	0	0	0	0
VanCar07118	0.229812	0.15052	6.25576	2.6742	1.17353	5436.51	4266.42	24393.9	33.2025	36014.1	24.9424	41.2821	12.1159	105.252	6.98808	11.5115	13.8447	13.8447	22.1746	10.3117
VanCar07120	27.7739	36.1368	2.04319	2.24237	51.1902	3.62662	3.66904	2.17317	0.553296	5.73191	0.547351	0.479054	0.275716	0.726197	0.331481	0.491495	0.322147	0.322147	0.266886	0.42242
VanCar07126	0.018389	0.0181413	0.181595	0.0883456	1.11607	0.714539	0.72652	3.99116	0.192084	5.8262	0.570812	0.166716	0.0574289	0.45429	0.197664	0.0932734	0.167714	0.167714	0	0.0630041
VanCar07129	5.10183	8.45359	25.3809	22.3793	12.9846	54.6246	59.8463	14.4834	23.6993	12.8126	26.6092	22.9363	10.353	14.1752	11.9705	14.2533	9.54837	9.54837	13.1022	10.1751
VanCar07151	1.19366	0.527971	423.356	249.091	0.697383	2415.89	1926.54	39.7361	38.2294	52.0779	35.4688	24.7431	1.17543	2.38275	1.88431	2.10048	1.05809	1.05809	1.93819	0.907622
VanCar07170	0.123022	0.0953778	0.132124	0.104775	0.15634	0.648314	1.13314	4.68339	3.93869	4.38274	4.22313	3.25904	0.290637	0.388706	0.253939	0.257077	0.298158	0.298158	0.191163	0.215019
VanCar07182	12.2376	10.0773	9.68436	8.12739	14.2549	332.232	228.895	997.388	722.153	786.308	713.195	584.142	115.358	115.89	102.907	98.8257	100.529	100.529	84.5549	89.8729
VanCar07185	58.885	42.9016	2.25478	0.964663	28.1807	86.4981	134.018	217.354	40.3332	148.728	34.6637	102.087	11.8049	26.0264	10.8388	11.9547	10.5082	10.5082	6.97924	4.98704
VanCar07191	1.08408	0.0909306	0	0	0.123798	0.128101	0	0.099989	0.160768	4.44634	0	0.212635	18.5971	0.0957245	0	7.36312	17.9212	17.9212	2.49662	0.160732
VanCar07200	2.66492	2.29926	4.13422	2.66508	1.68028	2.19985	4.26904	15.9928	15.8967	9.3196	41.2544	33.413	12.626	15.4286	36.2888	34.8689	11.4553	11.4553	26.1502	24.7537
VanCar07207	32.1184	26.1086	8.50011	14.0296	17.4651	3.7583	2.42689	3.14997	1.44026	5.02384	2.10301	1.55109	0.780865	0.804417	1.30893	1.2318	1.30119	1.30119	0.754462	0.600341
VanCar07216	3.04842	1.71426	5.20888	4.46468	7.06522	161.171	106.886	242.175	1443.18	2147.45	1680.74	932.765	4270.18	445.968	1186.42	1214.65	1723.63	1723.63	796.425	694.589
VanCar07218	0.0262429	0.0053762	0.107983	0.0115394	0.00922283	3.15484	3.62853	0.864431	0.0185129	0.0898807	5.07e-08	6.39e-08	1.71e-08	0.0214833	4.01e-08	0.0249653	0.0377368	0.0377368	1.33e-07	0.0161366
VanCar07224	3.15341	3.77597	4.72688	0	0.23756	0.354237	0	0	2.69181	0.633382	0.714263	0.908564	6.40401	3.73579	4.89852	1.92573	2.8329	2.8329	0	2.07525
VanCar07231	0.378502	0.466981	16.5185	5.68385	1.24013	55.4065	80.1314	197.544	33.3914	141.469	13.8515	31.5058	37.9096	33.2118	65.0652	56.4595	50.4599	50.4599	50.4537	84.561
VanCar07239	4.25693	5.17346	6.97139	8.55452	4.3782	3.85043	4.06099	2.49607	157.102	3.48925	75.4481	76.179	11.1329	17.2896	8.01938	7.54548	8.05241	8.05241	7.89267	8.82945
VanCar07249	0.0237574	0	0.0599112	0	0.0637771	0.395862	0.348019	1.13601	0.910872	0.675939	0.638966	0.658682	1.03952	3.94848	1.42658	1.90024	3.68055	3.68055	5.8952	5.14507
VanCar07259	0.350828	0.666559	1.20697	0.369979	0.33657	1.11363	1.01433	1.20452	8.82397	2.29892	4.95556	7.44592	4.85676	8.97428	5.9047	5.45417	6.79258	6.79258	10.943	9.23457
VanCar07261	0.182457	0.354685	0.314426	0	1.0126	12.2506	7.52796	1.08293	190.446	11.9597	197.562	361.835	154.921	211.686	116.346	133.607	115.669	115.669	35.7123	59.4753
VanCar07262	0.3708	0.222031	0.674622	0.842223	0.589678	0.124649	0.196737	0.325618	6.68083	0.423515	10.6107	12.5682	0.736162	4.0228	2.01182	2.22903	0.56424	0.56424	0.826892	0.825898
VanCar07269	0.0953378	0.406433	14.241	27.1772	1.42737	41.6043	41.4862	2.71167	64.0125	4.74149	45.4681	36.7483	55.8839	117.538	33.0426	46.889	35.5069	35.5069	29.0945	23.2108
VanCar07274	4.50685	5.03508	3.10998	3.2463	40.2153	6.36543	4.77177	6.20645	2.66132	8.61431	2.5061	1.54995	4.40403	1.6098	3.03257	1.78094	3.05836	3.05836	1.6769	2.21041
VanCar07286	34.4366	34.6053	18.0323	21.876	32.6092	3.4065	2.91186	1.81877	1.57305	3.72637	1.44002	2.43941	3.80645	0.785178	2.7215	2.26297	1.99368	1.99368	2.11445	1.73648
VanCar07294	2.01312	3.67414	4.37865	4.66081	0.581149	0.885846	0.932369	0.0580611	0.193194	0.0655008	0.122032	0.123894	0.129992	0.226935	0.184155	0.0347131	0.126709	0.126709	0.826271	0.187264
VanCar07296	2.58529	0.825179	3.41995	4.99402	3.06535	21.9285	50.4467	337.968	261.405	222.268	319.775	596.544	114.709	358.872	204.06	236.226	142.719	142.719	184.291	319.141
VanCar07297	5.64	4.99178	5.76212	2.98749	1.47749	6.49756	6.9294	31.6748	43.7346	25.5183	52.5897	47.0218	36.0903	59.8869	54.6018	45.1725	41.8181	41.8181	41.6055	48.5681
VanCar07304	2.42723	1.41672	1.7589	0.844542	1.77995	1.58241	1.05309	2.52648	16.8317	6.04623	3.67999	10.8793	3.40313	5.18102	1.38129	1.75757	2.57776	2.57776	0.909782	2.40878
VanCar07308	4.30041	4.37987	5.31774	0.20791	2.37817	2.05965	3.20108	4.0151	2.84596	1.71297	8.23021	3.08102	0.707745	2.3937	7.06509	3.23231	4.93914	4.93914	8.06841	3.3363
VanCar07311	0.107974	0.0899384	0.227206	0.0261176	1.77961	0.693039	0.780832	0.552938	4.81609	1.04122	13.6393	9.81124	25.386	12.2328	26.9745	16.8169	16.0067	16.0067	36.9695	28.201
VanCar07314	1.0772	1.0853	0.136153	0.135347	0.737122	0.355024	0.262989	0.408567	2.93388	4.51379	4.94013	1.58138	16.8348	1.40562	12.5645	10.7922	12.3351	12.3351	8.45016	16.2246
VanCar07317	0.200744	0.289621	0.301505	0	0.123866	0.042845	0.109763	0.1949	27.6739	0.194429	5.51401	30.6891	4.29021	45.6149	0.740645	0.737175	2.50093	2.50093	3.23729	0.890063
VanCar07320	1.05896	0.313457	0.130341	0.295991	1.05505	47.3163	57.7224	4.64339	12.043	4.58857	14.2231	12.3684	10.1408	7.47564	6.95713	4.95679	9.29695	9.29695	12.0029	3.73927
VanCar07334	0.0465362	0	0.129113	0	0	0.777344	1.48737	4.22848	0	5.136	0.218678	0	0	0	0	0	0	0	0	0.531663
VanCar07335	4.20611	0.794554	9.88128	9.63075	7.94793	3603.04	6553.45	2854.48	40.8394	1414.5	11.2913	23.6028	10.3348	3.08927	7.05655	6.87498	20.6987	20.6987	26.6567	12.7533
VanCar07337	140.501	12.5491	0	0	0.0622276	0.0961712	0	0.157162	0	0.824722	0	0	0	0	0.389993	0.0924876	0.550735	0.550735	0.562584	0.503083
VanCar07338	0.573428	1.60259	0.946474	0.920684	0.546114	0.795836	1.3078	1.14206	16.8404	2.04956	12.3082	14.4203	46.1483	57.6011	26.3024	33.5258	33.1626	33.1626	25.5772	44.057
VanCar07342	17.3352	13.9164	52.5546	33.0665	4.95206	3.28127	1.69588	3.50946	5.5415	6.77112	4.54627	5.45955	15.1796	14.4593	9.01655	12.3352	11.7367	11.7367	11.7666	15.0877
VanCar07363	0.299743	0.357159	1.11091	0.533488	0.282444	0.703127	1.11651	18.9617	2.7795	11.9639	15.5157	3.75956	0.838804	1.74073	2.18392	2.20547	0.982921	0.982921	2.78768	2.33358
VanCar07365	3.32608	0.738281	0.44072	0.238885	1.19193	0.198657	0.357125	1.05517	2.95292	1.3012	3.34903	4.3737	70.0092	5.61151	412.33	137.777	381.52	381.52	554.155	811.326
VanCar07390	1.44108	2.0738	0.569799	1.48355	21.1386	3.10737	3.16031	3.20862	0.250376	7.20505	0.765145	0.31504	0.948693	0.129588	0.41779	0.412756	0.475349	0.475349	1.27934	0.396766
VanCar07394	1.96248	0.797738	32.7288	38.7556	25.3076	13.6451	15.2841	8.24998	2.02507	13.0259	37.0123	62.9688	4.54413	12.7586	5.87322	9.74049	3.72275	3.72275	32.1236	40.2217
VanCar07419	12.041	11.4031	37.0239	21.135	18.6108	25.4884	16.5895	81.8904	2064.01	84.0574	996.556	1159.49	21.8191	100.319	25.5678	19.0633	23.8078	23.8078	23.162	20.7648
VanCar07440	1.30218	0.267664	0.210506	1.00253	0.125359	0	0.600307	0	3.37378	0.332724	2.70269	2.64427	22.8527	4.93051	12.9162	7.23799	13.4948	13.4948	6.57748	5.71845
VanCar07465	14.8725	9.53741	0.896339	0.299706	14.4796	0.65549	0.137778	0.955692	0.122157	0.810433	0.325539	0.0869971	0.109642	0.20314	0.234045	0.281812	0.413673	0.413673	0	0.0164337
VanCar07491	4.26647	5.76609	2.37156	2.7016	28.9783	2.92645	4.3819	1.63469	4.21633	4.74017	3.74244	1.27217	4.71355	3.06331	1.2011	2.31373	6.9393	6.9393	4.4582	2.24735
VanCar07495	0.0754433	0.031948	0.0258381	0.100819	0.0958439	0.478216	2.03475	163.684	72.6933	86.573	127.622	68.5055	1.0759	2.14688	1.53042	2.42854	0.639649	0.639649	1.74164	0.179754
VanCar07497	0.720093	0.595807	0.607818	1.07638	0.204878	0.210828	0.146371	0.349237	0.662322	0.0603478	1.39913	3.32193	9.73279	4.19522	5.71918	8.91553	4.04972	4.04972	6.25751	9.07115
VanCar07501	0.0418086	0.0275759	0.0544157	0.0850976	4.8069	0.939806	1.36745	5.77829	1.16147	2.5957	1.62392	1.04419	3.22885	2.28067	2.67781	3.55568	1.39039	1.39039	1.39828	0.728293
VanCar07521	11.1502	10.8772	4.18184	5.56648	9.91211	5.2241	2.20977	2.6872	2.1079	2.59967	0.7919	1.11975	4.07037	3.17969	1.11301	1.32696	3.04776	3.04776	1.48461	0.976226
VanCar07525	19.2405	25.0639	2.99485	1.12854	8.72208	3.70254	0.845035	1.03165	4.67354	2.02143	0	2.12483	12.5307	16.0223	2.37563	1.43825	14.9399	14.9399	15.0995	1.20732
VanCar07531	0.409456	0.239896	0.122442	0.139435	0.95263	0.719215	0.521458	0.205311	14.4418	1.41627	5.47219	10.1187	75.5697	36.0853	61	68.1654	75.0835	75.0835	51.8036	82.9573
VanCar07532	0.168052	0.128396	0.144776	0.0530139	0.237399	0.148235	0.0792501	0.031196	4.19355	0.263434	0.76268	1.36763	20.1509	9.05136	9.51735	9.44103	22.1202	22.1202	5.87263	11.8972
VanCar07543	17.8965	17.8566	12.3867	14.4835	6.42907	3.41482	3.43236	4.5696	5.84803	5.37699	7.27418	5.37931	2.06434	4.19727	2.55143	3.23577	2.46305	2.46305	4.12879	3.15764
VanCar07549	3.56659	4.21459	114.903	112.569	1.80251	462.309	440.859	224.763	11.2697	64.4805	14.6491	10.4829	10.7292	6.88457	1.56474	3.8098	2.82699	2.82699	2.3885	1.00011
VanCar07553	0.00606382	0.00599754	0.0285628	0.0558098	0	0.369767	0.750845	0.196949	0.547636	0.21845	0.918482	0.711128	4.08326	0.758234	1.18024	0.887908	2.39631	2.39631	2.35999	1.47271
VanCar07555	4.39394	1.25736	10.6988	5.1822	3.10003	1.44539	0.816888	2.49045	0.912042	4.08261	0.442125	2.05424	1.08695	1.19879	0.575395	1.94905	12.0594	12.0594	9.10375	7.00242
VanCar07560	0.0100322	0	0.0470275	0.0308178	0.0298238	1338	421.031	0.284468	1.66276	0.114475	0.202292	0.204014	0.0104211	0.0402854	0.173731	0.170826	0.046359	0.046359	0.194161	0.120629
VanCar07561	0.0338673	0.0401905	0.527838	0.609304	0.366734	5334.97	6261.25	5.23882	11.6008	2.63207	1.26223	1.62202	0.105592	0.109414	0.933481	1.73946	0.263005	0.263005	2.34992	0.846811
VanCar07562	0.961442	0.372418	0.0318611	0.0207615	0.365912	6.04532	7.09136	0.238001	0.220475	0.241326	0	0.0195965	0.155486	0.218962	0	0	0.321217	0.321217	0	0
VanCar07563	0	0.0520721	152.847	53.3643	5.26001	157.748	164.071	3.40452	74.9229	1.62135	62.334	73.6591	0.166867	0.232533	0.952614	0.151602	0.361791	0.361791	1.88719	0.623781
VanCar07564	6.81e-08	0.175219	8.58991	5.29996	0.0398037	30.4407	28.3085	0.122297	2.73521	0.0605451	2.46421	2.2836	0.210696	1.12144	1.34e-08	0.0489914	1.22e-07	1.22e-07	0	0.0293429
VanCar07566	5.68e-09	0.00968841	12.45	7.9611	2.78e-08	0.0600854	0.0302856	1.4e-08	0.351684	4.73e-08	0.123555	0.278584	5.29e-07	0.0727103	0.0299274	9.26e-08	3.79e-07	3.79e-07	0.132624	1.22e-07
VanCar07567	8.57e-08	0	27.7584	4.65905	7.11e-08	0.415729	0.657824	1.42e-07	1.47679	5.59e-07	1.85949	2.16803	2.09e-07	0.675418	3.29e-08	1.06e-07	3e-07	3e-07	0.292379	6.5e-08
VanCar07568	4.84e-08	3.1e-08	57.2342	31.6115	0.0257968	15.6187	10.0862	0.173922	1.1464	0.0779007	1.21059	0.771155	0.0276377	0.145153	0.0235729	0.0212116	1.13e-07	1.13e-07	0.254816	1.85e-08
VanCar07569	0.101936	0.0575105	3.75462	4.17564	0.389206	34097.1	52289.9	38.8333	95.506	15.2115	10.3177	13.2212	0.13636	1.66809	7.04451	12.5518	1.6279	1.6279	17.8164	6.84183
VanCar07571	0.111823	0.054731	0.161798	0	0.965541	965.761	1609.82	2.23106	3.72606	25.1642	1.07225	0.292287	0.175556	0.491505	0	1.1271	0.633876	0.633876	2.01181	1.1057
VanCar07573	3.87e-08	0	3.35e-07	3.51e-07	1.45e-07	31.9826	25.6579	0.434525	0.076952	1.89187	0.261472	0.0958093	9.9e-07	0	3.76e-07	0.0505823	3.29e-07	3.29e-07	1.36e-06	3.13e-07
VanCar07575	0.34671	0.0189988	1.38377	0.649791	0.429972	3441.96	1800.9	6.2512	10.1959	2.00477	0.684511	0.262754	0.0601619	0	0.311349	0.391887	0.175651	0.175651	0	0.1986
VanCar07579	0.464736	1.70406	51.8254	38.6555	1.33605	58.9889	27.6333	0.346136	4.34589	1.51063	1.43282	1.33203	0.527022	0.65014	0.50772	0.166183	0.868265	0.868265	1.22969	0.167759
VanCar07588	0	0	0	0	0.117706	0.145982	0.29137	0.692295	3.20704	97.8547	2.7229	4.77875	0	0.548231	0	0	0	0	0	0
VanCar07589	0.00494801	0	0	0	0.00227575	0	0.0158378	0	2.18595	0.0386527	1.39195	3.04953	0.194523	0.772354	0.307886	0.431926	0.898517	0.898517	0.986037	1.32437
VanCar07605	0.103177	0.0825243	0.159073	0.143556	0.11599	1.09947	3.58756	1.34137	0.740037	1.47065	0.974325	1.10131	0.0691914	0.314297	0.185584	0.313781	0.142755	0.142755	0.183934	0.112296
VanCar07618	30.3229	29.3452	1.19337	2.41238	25.8431	4.79155	6.53422	5.21811	2.89885	3.16982	2.27486	2.14266	4.1087	5.16795	2.80589	1.83219	2.39871	2.39871	1.78421	1.65972
VanCar07650	0.0172288	5.46e-08	0.0133137	0.0125553	7.91e-08	23.6493	57.5391	0.428868	0.0410978	0.261304	0.0474393	0.15193	2.18e-08	5.48e-08	5.31e-08	0.058076	2.83e-08	2.83e-08	3.99e-07	2.3e-08
VanCar07658	10.9573	2.9256	39.7714	32.3093	0.201137	0.462645	0.458294	0.550619	2.91122	0.444632	2.64994	2.59762	3.12744	1.94392	0.665686	1.90848	2.63528	2.63528	1.98559	3.93055
VanCar07659	2.02e-07	3.27e-06	18.9915	11.3768	2.47e-06	0	4.77e-07	0	5.4928	0	5.56935	4.91645	1.05e-06	0.499026	2.29e-08	1.85e-07	7.33e-06	7.33e-06	1.56e-06	0.140222
VanCar07660	0.0466699	0.137316	396.974	223.821	0	0	0.186556	0	34.4769	0.074654	6.58106	42.7885	7.90254	198.952	0.409601	2.86131	0	0	3.21085	0.177825
VanCar07691	0.0107384	0	0.0514804	0	0.0572961	0.0297796	0	0.0443713	0.186671	0.758705	0	0	0.837486	0.218258	0.592931	5.1047	4.24067	4.24067	3.47005	0.0716303
VanCar07693	2.85622	6.05296	0.65617	0.30602	0.369069	0.361576	0	1.03275	9.60266	2.60659	4.72074	5.35583	8.20909	13.5627	3.50108	3.23892	9.79174	9.79174	2.79793	9.28535
VanCar07694	3.03766	4.021	17.3188	28.2873	9.92497	1.88067	4.41699	8.18508	56.0072	18.8829	38.46	53.6508	67.2546	49.9766	33.3407	39.9081	46.8939	46.8939	16.7172	21.847
VanCar07695	2.63421	3.56695	17.2971	15.7184	8.23287	2.03823	4.75555	6.22162	49.0174	20.408	37.3506	59.779	64.6242	42.4633	23.3323	29.5047	43.4246	43.4246	18.1963	18.2414
VanCar07714	3.91121	1.13726	0.357575	0.232118	2.77824	0.450331	0.404889	0.547899	1.12968	1.02212	0.358285	0.949115	6.13081	2.9295	7.75824	6.66313	21.9133	21.9133	14.3853	30.4588
VanCar07731	4.87353	2.25238	0.424012	0	0.724317	0.310527	0	2.18728	5.89158	2.01964	10.8566	9.63506	1.05194	0.534641	0.405193	0	0.249238	0.249238	0	0.562756
VanCar07747	154.097	159.127	86.9151	106.964	163.853	69.9813	51.2315	100.619	19.512	63.7438	17.5788	20.827	11.1675	13.4212	19.4712	24.2975	25.0194	25.0194	29.4517	12.6151
VanCar07749	7.05894	8.28507	0.282924	0.354166	12.2363	0.778029	0.17651	1.32376	1.43512	2.0258	0.14572	0.148529	0.360454	0.947683	0.0881597	0.166309	0.902782	0.902782	0	0.0561283
VanCar07753	24.6848	21.1357	30.3756	15.5475	17.4043	122.43	120.239	175.7	303.686	402.577	174.515	215.745	64.037	71.7417	43.0703	51.6995	53.5568	53.5568	29.0344	30.383
VanCar07756	0.214979	1.40852	40.391	23.8061	0.452906	72.1419	58.022	17.8986	52.9151	65.4475	111.86	39.3787	303.828	135.352	92.1067	54.6685	157.95	157.95	100.617	220.637
VanCar07757	2.54951	2.49759	22.5315	11.6436	3.35173	2.5531	2.67901	0.52351	10.7389	1.59801	10.9887	15.0413	31.9118	23.7588	48.0434	27.337	31.7518	31.7518	25.5857	35.5285
VanCar07758	0.273594	0.457237	0.290965	0.306193	0.728282	36.0583	29.9299	106.813	28.4624	74.0948	27.323	24.9009	55.5253	31.3742	49.1664	36.5944	57.8728	57.8728	42.5924	64.2067
VanCar07766	0.827339	2.51642	1.42505	1.67623	7.03993	0.506049	0.882786	0.900838	0.211387	0.534402	0.422512	0.33142	0.240861	0.159588	0.354843	0.51975	0.299706	0.299706	0.731648	0.675342
VanCar07767	0.160377	0.113054	0.317025	0.317248	0.135404	3.53071	2.36109	1.06785	0.459996	0.92717	0.475267	0.569313	1.7128	0.468866	0.732308	0.736523	1.29245	1.29245	1.01066	1.06317
VanCar07769	4.45869	4.41174	26.4053	19.6038	6.80244	46.8887	88.104	14.1036	25.3741	12.4971	46.8452	38.8342	16.0387	18.213	22.7442	18.6286	15.1828	15.1828	12.9485	20.5743
VanCar07775	0.170739	0	0	0.326361	0.319926	0.284291	0.30518	0.939764	0.713207	4.76049	0.377572	2.24085	2.34996	1.75362	1.69249	1.38271	0.584067	0.584067	0.772245	1.22274
VanCar07779	1.16949	0.497593	1.25228	0.802923	0.69024	10.4499	8.25868	7.38532	9.65018	7.03306	8.24255	12.003	55.8563	29.8297	60.9206	59.0418	47.6297	47.6297	51.1288	39.259
VanCar07808	0.070549	0.0296192	0.076078	0.156321	3.85109	0.0433987	0.0463953	5.72e-07	0.312766	0.256971	0.473448	0.371573	1.47103	0.328919	1.45457	1.41081	1.4463	1.4463	1.04271	0.512583
VanCar07809	0.0509805	0.150925	36.1762	14.582	0.2122	70.2657	60.0022	36.9702	0.591531	9.93061	0.375733	0.153307	1.0612	0.558441	0.227416	0.30035	0.193774	0.193774	0.256117	0
VanCar07821	19.9918	8.01402	0.667273	0.508861	1.55733	1.87113	1.49099	2.8397	4.02069	3.47798	2.02095	3.03522	16.5643	4.75847	8.91481	9.3172	11.107	11.107	7.27956	4.73235
VanCar07854	20.6931	16.8955	92.4776	36.164	3.46815	206.123	240.388	410.409	143.045	184.989	143.14	184.961	47.1724	93.8279	52.1489	61.8768	53.6805	53.6805	50.8603	71.0799
VanCar07856	10.6447	27.6227	14.0232	23.3656	130.53	1.886	0.906291	1.19667	2.46249	1.71992	1.71593	1.27038	6.02871	2.83711	6.88729	6.94263	17.4374	17.4374	2.9916	4.5138
VanCar07883	0.483891	0.392285	0.241924	0.322283	0.22023	3.57606	0.886995	0.61662	1.13536	1.38954	0.118424	0.319049	0.951393	1.70045	0.103018	0.140765	1.24279	1.24279	0.105433	0.219535
VanCar07884	22.8422	26.7364	0.75194	1.71263	52.084	0.924914	0.396229	0.396064	0.183056	0.44062	0.0763881	0.0384847	0.355918	0.533542	0.206598	0.194432	0.60135	0.60135	0.127926	0.145407
VanCar07887	2.26104	2.06614	1.10009	1.59795	3.63091	8.975	10.2946	3.46836	89.9362	3.73412	135.603	116.894	3.7543	19.036	4.7367	5.33935	4.14027	4.14027	6.6445	3.79208
VanCar07888	1.18351	1.45076	1.0606	1.84921	2.54422	3.2349	7.20165	1.90442	42.4533	0.847771	63.7152	76.3671	1.84794	11.9518	2.45435	3.17882	1.34935	1.34935	2.17058	2.08551
VanCar07908	0.358998	0	0.994378	0	0	0.507277	1.3128	3.37616	0.643899	1.55941	0	0	0	3.7751	1.72222	0	1.60309	1.60309	0	0
VanCar07912	4.39214	2.3113	0.458213	0.602353	0.396576	0.165097	0.18009	0.12152	0.724222	0.606756	0.969114	0.877133	0.557095	0.120385	0.0969677	0.273669	0.357031	0.357031	0.1079	0.294576
VanCar07936	9.02462	3.26626	0.77129	0.834124	0.388564	1.25709	1.74602	0.221591	1.9408	1.67434	1.07951	3.14822	0.217607	2.86468	0.3735	2.33459	0.635674	0.635674	0.263046	0.832806
VanCar07948	6.24039	5.05179	6.16074	5.4218	5.20966	10.8949	8.95378	6.10228	6.05728	10.1663	8.14062	4.91854	2.95078	3.82006	2.79341	2.25394	2.83728	2.83728	2.96682	4.23831
VanCar07952	16.6193	19.7754	4.85895	4.04444	33.5542	2.08338	2.21221	2.61746	2.27393	2.64643	1.8337	1.55145	1.25875	1.76183	1.47586	1.21713	2.85582	2.85582	1.03471	1.50081
VanCar07980	0.48284	0.381051	0.13674	0.100314	1.16769	5.45853	0.173098	0.219048	2.36387	4.58477	0.25351	0.195693	2.00344	1.18839	0.120023	0.128464	1.57482	1.57482	0.0807037	0.101817
VanCar07981	21.3348	29.8891	85.3012	42.1892	44.181	71.9707	80.3101	80.3547	127.295	59.0207	155.372	160.197	184.264	189.025	243.087	256.547	183.327	183.327	136.39	216.05
VanCar07987	0.041063	0.201598	0	0	0.11116	0.114252	0.321096	6.1364	1.00527	3.40562	0.38149	0.404782	3.85974	0.527374	0.354166	0.673408	0.559874	0.559874	1.37584	0.153059
VanCar07988	0.461576	0.240177	0.17296	0.150104	0.848665	17.9603	30.1806	5.59865	4.13647	1.13003	2.0759	6.26884	5.63127	1.80255	4.26919	4.23575	3.64295	3.64295	4.11883	3.26508
VanCar07999	9.95222	8.52629	0.807148	1.2196	10.2199	2.71649	1.54269	1.52389	1.51952	1.28239	1.33702	0.814595	0.606056	1.04876	0.78198	0.477268	0.980084	0.980084	0.353043	0.588785
VanCar08023	32.8331	27.751	15.1704	12.661	48.8816	87.8348	63.8073	36.5183	119.407	51.0683	59.2994	96.466	39.3235	49.5507	44.7934	42.786	46.5089	46.5089	48.0598	48.6425
VanCar08040	0.111038	0.0842873	5.05279	35.341	0.598354	102.654	133.992	212.124	12.3593	60.8079	34.5305	19.6109	10.2177	7.33117	39.3247	34.8032	1.18598	1.18598	3.70321	16.193
VanCar08047	3.63012	4.11283	1.10992	1.53855	2.39676	2.32873	6.6734	43.4945	14.9947	21.1793	77.7518	41.2848	1.50643	4.45034	5.25041	6.24774	1.95708	1.95708	4.18584	4.31717
VanCar08048	201.72	198.563	218.919	209.263	110.941	29.7249	33.5912	236.499	160.183	156.556	250.562	169.625	19.1521	40.6285	31.4602	27.6169	24.4162	24.4162	33.6578	24.5056
VanCar08058	0.19606	0.295085	1.43e-08	0.00839743	0.161037	1.66301	2.61924	8.97768	2.63547	6.06859	2.13515	2.63671	3.55937	3.45784	3.50292	2.92416	2.88056	2.88056	1.63679	2.15215
VanCar08060	0.0605047	0.0820454	0.0381777	0.0392972	0.0600249	6.11251	9.64319	29.3703	6.04985	21.5425	4.20402	3.92267	4.467	5.07183	2.33617	1.5348	3.90485	3.90485	3.56609	3.42105
VanCar08066	11.6881	3.20093	0.922952	1.11237	2.06479	0.942756	0.499226	0.795449	0.444425	1.96006	0.197247	0.419528	1.99064	0	0.611173	0.93008	0.577288	0.577288	0	0
VanCar08072	21.5493	26.3584	22.4327	19.3511	6.65965	2.81312	2.00251	2.6625	20.8035	5.54916	17.348	12.0095	37.3982	29.467	23.7576	20.1387	28.6325	28.6325	20.7292	25.0427
VanCar08073	125.82	140.555	183.142	205.342	38.3636	16.4044	14.0384	22.5905	106.82	20.1094	80.1378	122.334	222.06	212.047	173.522	150.57	170.49	170.49	131.326	216.815
VanCar08078	49.3543	56.704	43.079	15.4814	96.429	37.617	12.3442	19.6991	86.1042	32.9933	85.2567	29.7406	9.35874	11.4262	3.10349	4.12844	11.6935	11.6935	5.90858	2.73318
VanCar08080	0	0	0.358927	0.335773	2.96055	582.605	3021.44	4955.62	11.6294	1366.65	0.527701	3.79218	1.25911	1.88966	2.44521	3.05982	1.12224	1.12224	0	0
VanCar08081	0	0.0090211	0.0434871	0.0636659	0.227074	107.523	181.089	496.636	1.45915	168.289	0.357614	0.240346	0.142324	0.333004	0.0477768	0.0224839	0.0833533	0.0833533	0.133183	0.0605404
VanCar08086	6.99478	4.80094	6.10417	4.76508	8.2307	133.606	126.739	147.234	50.4256	49.3051	56.5047	56.8092	62.3977	67.2211	25.3311	29.6709	43.3092	43.3092	30.6831	64.2999
VanCar08087	9.12074	6.16348	46.0877	44.2398	7.19931	158.546	323.135	354.173	44.7287	82.4788	58.6087	237.659	96.5754	163.469	116.595	200.045	51.7394	51.7394	246.566	209.679
VanCar08108	58.6862	78.2966	4.38256	6.46324	6.14206	0.19713	0	0	1.2421	0.915294	0.69949	1.17831	3.33332	1.59362	0.893568	0.859144	6.87074	6.87074	2.74119	1.18925
VanCar08122	4.79023	4.69857	7.62e-10	1.14e-09	6.55e-10	0.0825867	0.0329469	4.98e-09	0.0350865	0.0338104	0.0409853	0.0412745	0.0310326	7.57e-09	0.0247825	3.4e-10	0.0230386	0.0230386	1.19e-08	0.03142
VanCar08124	8.88865	15.741	0.338279	0.326273	0.0749768	0.115573	0.813483	0.194365	0.581105	0.198789	0	0.205094	3.77429	0.355925	1.31548	1.47824	0.755039	0.755039	2.78947	0.775528
VanCar08128	1.1506	4.40113	11.314	4.94241	12.7241	2.17109	2.95706	0	52.3531	2.01698	9.11848	24.3108	76.8094	144.886	34.7404	46.0744	59.8703	59.8703	0	56.375
VanCar08147	21.5114	25.7801	24.111	22.3265	6.83315	2.16313	1.83479	2.87363	4.61827	3.52607	5.34965	5.60295	5.85152	4.2892	8.06975	6.39892	6.35489	6.35489	9.23312	8.07409
VanCar08154	0.0204763	0.121151	0.152905	0.24778	0	1.1369	0.444597	5.35938	751.907	24.0072	1786.71	703.768	133.307	103.052	139.281	133.621	130.452	130.452	155.952	228.938
VanCar08159	15.8195	18.1958	7.19626	8.65339	17.2569	26.8065	26.1515	9.5657	45.3114	7.17302	38.5631	46.321	88.7422	89.236	110.568	107.293	82.5664	82.5664	77.1391	104.292
VanCar08162	7.55927	7.05465	13.4642	12.4385	4.72027	3.72887	7.98802	5.4342	50.1815	2.43888	91.0014	84.0379	35.275	29.0859	63.1119	58.7477	21.5235	21.5235	40.2162	61.0435
VanCar08170	0.128979	0.0254091	0.655861	0.254589	0.0231057	0.788191	0	0.113055	0.359788	1.06125	0.11611	0.120083	0.241938	0.430218	0.283323	0.334998	7.64972	7.64972	0.807185	0.544666
VanCar08197	0.865958	1.07101	2.95593	3.16642	2.60558	8.10004	8.9152	14.7197	49.5426	13.7617	41.0914	49.6135	20.1291	30.8006	16.894	17.9672	16.9132	16.9132	21.4943	29.3194
VanCar08200	0.577189	0.379977	1.19958	1.23398	1.56652	13.8769	11.8814	1.78064	3.01182	2.53714	4.43133	1.40961	0.428897	0.393009	0.364422	0.171727	0.846615	0.846615	0	0.463176
VanCar08224	2.14e-06	1.12e-06	0.128013	0.16057	1.29e-05	1.01e-05	0.709904	2.23e-06	2.42692	0.723008	1.4033	3.0919	3.10635	3.11875	12.0093	8.67303	3.98719	3.98719	9.80317	25.8068
VanCar08225	0.322281	0	0.970645	0.555872	0.235321	0.359599	1.38675	1.00377	3.84977	1.45709	3.77832	3.14226	377.918	15.5356	1239.8	995.019	789.092	789.092	1401.21	1605.44
VanCar08226	0.334893	0.327828	68.2928	16.0933	0.405826	0.933292	2.08415	0	0.391535	0.986845	1.07019	0.583341	323.164	140.305	35.9755	105.729	26.9571	26.9571	44.1626	88.4894
VanCar08228	0.28522	0.140185	1.88795	0.821379	0.192521	0.198279	1.36509	0.976297	3.23845	1.7011	2.12882	5.33627	867.391	42.3347	1932.91	1653.88	1150.4	1150.4	2066.14	2813.04
VanCar08230	0	0.120505	39.9827	20.8362	0.442925	1.252	1.75829	0.381821	9.8713	6.32827	3.22936	8.06022	1.53802	9.80444	28.5654	26.3732	10.1328	10.1328	24.6538	38.0972
VanCar08232	0.0223356	0.0220167	0.504066	0.0544195	0.798924	19.4119	16.1122	10.6199	45.4524	19.227	35.8404	37.3768	82.1472	24.5339	402.517	277.995	136.201	136.201	171.461	169.672
VanCar08233	0	0.0263676	0.82012	0.331495	0.0479869	1.19007	3.07358	1.06027	279.289	7.71441	181.977	155.103	313.686	132.955	672.93	446.275	395.766	395.766	336.967	589.673
VanCar08246	2.44216	2.6021	1.66154	3.32013	0.98017	0.357329	0.253481	0.251799	5.71176	0.330133	1.07773	5.89708	1.09601	2.95261	3.65905	3.65677	1.45525	1.45525	2.12209	1.33672
VanCar08253	0.00544956	6.61e-10	2.6614	4.22824	0.032077	0.0666429	0.0469324	0.125932	0.183992	0.136366	0.365647	0.0818374	1.5894	0.187869	2.07164	1.81073	1.72091	1.72091	1.47118	0.965381
VanCar08268	4.18146	1.11185	1.76002	3.98551	4.73313	5.70051	6.05463	9.77578	101.34	36.3267	188.851	143.109	165.529	140.297	217.424	167.76	137.657	137.657	196.144	261.211
VanCar08280	0.019621	0.0193913	0.070272	0.136941	0.0962936	40.1868	56.0184	800.683	374.129	278.978	308.378	347.972	27.732	78.2661	29.9058	40.6281	24.4227	24.4227	42.5002	35.4556
VanCar08282	0.176656	0.248758	1.5241	0.677154	3.01453	2609.68	2714.23	483.574	370.473	239.958	665.508	253.458	48.8381	88.1482	17.9197	22.1412	20.7326	20.7326	24.9876	18.8206
VanCar08286	50.1591	28.1377	4.34388	1.37492	3.13661	1.06838	1.57252	1.58395	3.13099	5.49137	3.21246	2.13589	14.8334	3.64458	16.1266	12.143	25.3634	25.3634	12.8758	18.1098
VanCar08303	16.4304	20.1436	0.680568	0.397316	6.36453	156.701	53.73	9.46347	80.1815	50.7256	20.2927	20.0772	20.9497	32.9168	8.59325	6.3854	24.263	24.263	8.35803	5.54102
VanCar08320	3.20818	3.236	14.3055	22.906	49.4846	8.61831	10.7625	4.16398	3.73888	5.52976	8.9422	6.2257	1.49958	2.95576	4.85562	4.84995	2.85769	2.85769	3.94765	4.40605
VanCar08336	0.956593	0.792642	14.4264	7.95051	4.38463	10.4506	17.5683	8.07588	2.51689	3.65027	3.50714	3.9663	1.96413	1.96884	3.77144	2.43126	1.92577	1.92577	4.6088	1.03785
VanCar08349	12.2807	34.0351	136.037	367.506	348.542	3.87668	3.53572	2.90817	6.88283	8.32102	23.1092	13.3082	2.0204	0.753707	0.799934	1.26384	4.32771	4.32771	2.3849	5.27183
VanCar08350	7.61493	5.70571	0	0	0.997033	0	0	0	0	0.0997766	0	0.331555	0	0	0	0	0	0	0	0
VanCar08364	4.26208	3.92951	7.9318	11.6862	0.9794	0.651357	1.57491	4.98981	2.63716	3.26545	6.04936	5.94025	5.6166	4.20447	8.08357	6.92529	3.95032	3.95032	4.34212	8.75959
VanCar08368	1.29764	1.33163	3.47499	3.05481	1.21159	2.24388	5.33577	8.50397	1.56312	8.11328	4.33624	3.65343	1.00172	1.41425	4.41518	3.10402	1.52369	1.52369	5.89713	4.09836
VanCar08377	15.757	21.8688	7.53735	6.49702	3.98222	0.688301	1.10699	3.7296	1.20793	1.70962	1.99813	1.1176	1.0495	1.20458	2.19276	2.50768	2.17079	2.17079	0.988287	2.40423
VanCar08390	30.7358	31.5586	1257.52	737.014	11.173	321.065	761.995	714.282	155.955	525.503	630.119	553.218	148.864	155.119	393.324	371.905	121.602	121.602	334.604	349.698
VanCar08393	37.8608	44.5669	17.5909	26.6941	8.94223	2.44913	4.79711	107.907	2.90359	64.2285	4.63732	4.58247	2.33558	3.1532	3.84181	3.55197	2.757	2.757	3.91198	3.18111
VanCar08394	4.13164	11.3929	26.0387	33.399	74.1725	1.78435	1.94704	0.881438	18.2959	1.8983	43.3573	29.347	3.26236	10.7476	2.83243	3.88551	5.64693	5.64693	5.31018	4.37044
VanCar08395	0.0131366	0.0259476	2.51048	1.64169	10.7597	36.4397	38.6221	17.2556	10.5551	21.0019	4.55413	10.1138	0.245969	2.25179	0.0695506	0.753675	1.19904	1.19904	1.94853	0.574355
VanCar08399	14.4776	2.67105	1.35351	1.06583	1.95207	0.0826608	0.103915	0.245601	0.518116	0.343085	0.693283	0.524808	2.10763	1.5732	2.76317	2.18412	2.60876	2.60876	4.50982	2.41257
VanCar08400	0.814085	1.65865	17.7174	25.5994	5.43488	0.0758258	0.0816142	0.137514	0.581887	0.176562	0.986707	1.01602	0.0532974	0.0412115	0.158616	0.0414032	0.383011	0.383011	0.341537	0.0333773
VanCar08411	0.158174	0.136875	5.58341	5.16525	0.0584922	6.0179	18.9173	21.2336	2.74741	11.5648	7.7089	5.9649	6.64662	3.53875	11.7845	12.2919	5.82576	5.82576	7.90164	5.54736
VanCar08420	2.82985	2.30623	134.012	74.5687	4.20185	74.305	80.5302	123.086	33.2783	90.5861	47.2923	27.7983	56.586	19.8212	48.0442	40.5874	38.1097	38.1097	31.1887	39.1608
VanCar08438	197.035	11.6425	0.929644	0	0.0568515	0	0.531794	0	0	0.100568	0	0	0	0	0	0	0.423738	0.423738	0	0.506662
VanCar08441	7.53573	6.47285	15.5937	15.7871	11.6541	54.4297	55.9884	78.6271	20.2038	57.5046	25.5478	20.3915	37.7461	25.861	31.4911	33.5793	30.2359	30.2359	35.203	35.3513
VanCar08442	1.51281	1.42559	0	0	2.3388	1.48533	0	0	0	3.05583	0	0	3.334	0	0	0	2.2039	2.2039	0	0
VanCar08455	0.450922	0.0520375	2.4412	3.26849	0.23078	1.52654	0.917792	2.0818	0.0559918	0.828354	3.43e-07	1.37e-07	0.122198	1.11e-06	0.515085	0.244373	0.182974	0.182974	5.83e-07	0.222939
VanCar08458	1.05626	0.29653	0.403028	0.194665	0.441802	0.52461	0.582368	0.173677	0	38.9801	0	0	5.9069	0	0.2147	4.79119	7.97625	7.97625	3.73406	0
VanCar08459	10.9321	8.91058	17.8341	21.0333	5.00568	7.49842	8.61102	12.2905	71.4174	14.1952	109.952	96.4763	17.9292	27.0382	19.8242	17.7981	14.8862	14.8862	19.7704	16.8607
VanCar08469	9.21314	7.0359	6.81587	4.64765	4.13036	5.27753	6.29995	4.96364	61.6294	4.99904	6.1366	40.1457	4.78345	33.057	9.19908	9.75494	12.4711	12.4711	11.3664	8.38695
VanCar08477	0.215635	0.164677	1.40468	3.12973	2.05612	92.4355	56.5553	191.291	9.7443	96.0443	6.70865	9.9607	4.67765	5.29094	2.90453	3.48439	4.27405	4.27405	4.15928	6.06077
VanCar08494	0.317805	0.114103	0.24585	0.171095	0.193034	0.360691	0.562763	2.05844	1.50778	1.45434	0.635569	1.61453	6.22222	4.01786	8.17567	6.69371	9.92003	9.92003	8.61716	22.0123
VanCar08515	21.8292	30.7075	13.3659	8.77002	12.3318	11.6148	13.2991	2.06109	18.8618	2.57178	11.1435	18.9819	90.7754	29.266	76.5422	84.8144	65.2253	65.2253	50.3309	44.1662
VanCar08516	11.2974	1.15212	4.5043	0.830182	1.23095	0.159449	0.275846	0.245194	2.8006	0.0905833	0.51024	3.74243	1.0167	1.65777	3.19725	2.09321	6.28625	6.28625	7.86255	13.025
VanCar08519	0.0450369	0.0389801	0.0661866	0.0258684	0.00499405	0	0.0580035	0.0912755	29.2123	0.211579	60.9783	24.7824	0.228141	0.0226915	0.116736	0.0548823	0.077163	0.077163	0.243024	0.147593
VanCar08520	3.4504	3.56633	19.6277	15.9574	1.57038	1.07415	0.77714	13.4839	109.061	145.519	295.494	126.023	3.25266	1.74283	4.78322	2.42426	2.57369	2.57369	1.92385	2.1313
VanCar08529	10.9256	16.7611	3.13165	5.30244	2.67135	1.7615	1.2745	1.06499	0.839669	1.44573	0.0389438	0.431748	0.418607	0.725316	0.421367	0.462668	1.53234	1.53234	1.04386	1.24571
VanCar08544	0.894909	3.41e-05	5.2365	0.922227	0.739195	3.13965	2.7895	1.62319	1.41398	12.3988	0.887882	0.881166	3.82865	0.00016977	8.18e-05	0.495938	0.988966	0.988966	0.00045886	1.32911
VanCar08548	19.7779	33.4812	27.2896	21.6509	56.3527	1.38908	1.26559	3.07822	1.74262	1.95774	2.87772	1.8495	1.21567	1.98482	1.94345	0.940628	2.45124	2.45124	0.843516	0.254164
VanCar08549	7.17053	16.3037	126.887	94.5149	28.414	0.541261	1.18315	6.61022	0.535691	3.6121	2.64478	1.04114	1.76249	0.625909	0.728341	0.965119	1.80578	1.80578	0.753041	1.26568
VanCar08570	0.1438	0.201431	0.0487313	0.095473	0.144673	0.452172	0.711837	0.333337	7.22376	1.23286	4.89734	2.1467	0.311231	0.0889865	0.0528964	0.19695	0.243316	0.243316	0	2.68e-08
VanCar08584	7.53859	7.53674	1.39867	0.787037	53.9814	35.663	11.2563	2.45741	72.3647	18.7172	64.8334	39.2171	237.041	64.8904	157.953	122.869	186.466	186.466	89.3441	126.741
VanCar08585	0.189732	0.0844018	0.0905277	0.110432	0.227778	0.552396	0.891486	0.429146	23.9061	1.04196	31.1225	28.9739	10.3312	14.5106	7.82955	7.58053	4.67836	4.67836	4.29776	5.51307
VanCar08595	0.196065	0.0793758	1.4787	0.966092	0.331134	1.24895	5.16364	2.04335	1.45695	1.60237	1.94804	2.16651	0.0641888	0.75388	2.40906	2.72339	0.464925	0.464925	0.439298	1.32247
VanCar08626	0.194855	0.554955	12.8317	5.05151	0.0580624	0	0.865508	0.373316	678.135	0.444401	441.058	836.218	324.161	398.884	280.622	310.765	307.791	307.791	283.85	440.551
VanCar08641	40.135	42.082	106.816	37.6211	3.00985	2.4934	1.078	0	2.76815	2.19982	2.50646	2.98767	7.27016	4.60115	7.57478	5.09489	9.31576	9.31576	9.55309	11.1228
VanCar08642	36.395	32.317	170.445	34.8458	1.95654	2.10675	15.6527	0	0	3.52401	0	20.6297	11.903	8.65294	3.34306	16.5773	4.80597	4.80597	0	27.4298
VanCar08651	9.96669	7.85975	364.425	277.578	1.44017	79.2198	128.389	212.101	49.8845	104.739	44.4231	57.2389	17.891	34.1238	14.9333	18.3591	12.9046	12.9046	15.2084	12.2078
VanCar08653	0.943382	0.51176	1.57589	1.34791	0.875436	12.9002	20.6205	56.1045	12.3402	14.7895	11.1401	9.93924	13.6421	9.92628	13.0902	15.1539	23.8306	23.8306	27.0175	16.3642
VanCar08668	9.99481	11.8529	11.2624	7.30584	18.1612	66.3892	98.5858	18.1995	8.22871	9.12888	13.2472	17.8544	22.8897	16.952	39.7395	44.6635	17.0118	17.0118	21.8318	12.9271
VanCar08678	4.55157	7.88552	96.2655	84.0038	13.3547	106.841	99.9803	11.0595	29.3585	47.6774	34.2865	37.9558	41.7794	12.9302	27.3362	22.3391	21.798	21.798	20.1866	23.6504
VanCar08680	0.22555	0.112339	0.116772	0.0758098	3.9376	0.984712	1.08323	13.8593	6.12017	21.9182	10.6298	4.01431	8.23963	1.18323	7.01954	4.17771	5.61619	5.61619	4.56686	28.4119
VanCar08682	0.054488	0.0358378	0.896008	0.915474	0.0972544	94.366	74.8936	559.429	110.159	697.101	116.007	127.513	135.845	88.1359	110.234	103.429	104.156	104.156	111.407	127.28
VanCar08687	0.294021	0.587453	113.751	83.7282	0.563454	52.1728	98.9237	7.44362	43.1788	15.1223	51.0063	57.4837	66.966	39.6943	70.8491	58.1459	47.5258	47.5258	81.5677	93.5444
VanCar08693	1.18786	0.398783	0.0689737	0.26762	2.6857	9.97496	8.30451	3.68572	28.153	17.1832	4.75073	13.2537	190.272	265.29	61.0754	184.152	295.702	295.702	106.572	177.297
VanCar08695	63.2049	47.1199	30.2973	42.7892	40.7511	30.6532	26.0458	38.7061	21.4978	40.8305	24.2343	16.6386	22.7094	19.2394	26.9722	20.3365	34.1898	34.1898	28.0987	32.291
VanCar08699	0.143929	0.136475	0.292256	0.317085	0.0947673	1.90508	0.42979	1.42899	2.71892	3.18675	0.797119	0.973383	4.54582	4.33203	0.666574	0.722913	3.22659	3.22659	0.512869	0.373589
VanCar08716	5.85992	5.14107	5.49924	6.00498	5.9242	699.513	638.346	10.0878	11.8472	8.85931	22.6338	12.0717	5.379	5.18341	6.59324	7.24564	4.62291	4.62291	7.64762	5.73191
VanCar08719	0	0	0.123125	0.120353	0.00388664	0.0607445	1.06443	3.73064	43.1573	1.49494	1247.71	714.297	0	1.34221	0.372808	0.329961	0	0	4.01734	0.300422
VanCar08720	0.0106092	0.0174979	0.0165019	0	0.0376081	0.911344	1.14559	1.29432	527.575	4.39787	69.5367	38.1045	0.584098	10.2971	4.61137	2.56924	0.363653	0.363653	2.17007	4.57984
VanCar08722	1.76e-08	0.00674468	0.0122661	0.0119823	0.0102918	2.88916	2.62727	40.9998	17.707	226.099	23.8179	11.5129	8.65916	9.29629	23.2096	12.3037	3.30582	3.30582	12.0136	13.0749
VanCar08725	0	0	0.0503508	0.146878	0	448.969	506.445	737.487	1.26938	191.86	6.4884	2.86397	1.77091	1.0035	8.04093	5.16528	0.184605	0.184605	5.56813	9.28748
VanCar08726	0.187218	0.0459025	0	0.125118	0.042352	0.912157	0.374389	1.12049	200.417	4.49247	322.834	230.007	4.69658	63.151	2.32875	3.52338	1.48776	1.48776	6.44434	0.535298
VanCar08728	2.92883	5.79561	0.95765	1.069	8.93636	8.26693	7.8248	300.863	105.569	224.988	190.036	147.82	699.408	258.07	734.063	597.741	620.01	620.01	710.871	1046.11
VanCar08730	0	0	0	1.8e-09	0.00581451	2.98037	6.00575	18.2815	9.52662	2.75073	23.7422	8.01348	0.0799879	5.29e-10	3.93e-10	0.0456793	1.87e-09	1.87e-09	0.181251	0.0204597
VanCar08731	0.04859	0	0.594694	0.463256	5.96105	3935.75	5312.62	19.6142	21.4398	4.87219	12.8002	6.19266	0.556232	1.06309	1.17926	1.5909	0.701899	0.701899	1.4598	1.16937
VanCar08732	2.88817	4.96202	20.7178	11.4058	11.3358	70.6939	126.306	67.9378	13856.2	618.985	19968.6	19424.9	32008	13455.8	33665.8	27137.1	19337.4	19337.4	23425.6	32956.2
VanCar08739	0.777579	0.331892	5.73617	7.42179	1.23054	1.43996	13.2994	31.4819	37617.5	51.064	62414.8	64121.4	1701.38	15893	1745.79	4342.1	999.711	999.711	1939.45	963.821
VanCar08742	0.32744	0.441889	1.96395	2.46193	0.905906	0.465121	3.49125	7.87943	37029	48.5391	15190.8	12169.1	1950.63	11764.2	346.617	772.434	1416.23	1416.23	308.519	199.691
VanCar08749	0	0	46.3714	1.82155	0.0536659	2.95848	11.4003	0	1.86221	34.1711	1.99178	1.24836	7.9636	2.86616	0.717565	1.37339	3.34051	3.34051	0	2.1253
VanCar08754	0.457679	0.569122	1.63083	0.67283	0	0.110478	0.359303	0.0851879	26.4057	0.219736	6.90367	12.7871	61.4748	92.9846	14.5547	19.4727	23.5427	23.5427	17.9116	75.4017
VanCar08757	0	0.12054	0.366394	0.1751	0	2.57847	9.43477	0.631512	12.5542	5.4662	3.89032	6.26947	13.3661	21.0787	7.37966	9.78872	9.63598	9.63598	2.2831	22.4727
VanCar08761	0	0	0.386254	0.184358	0	0	0	0	27.5172	0	0.626877	12.1585	0.807314	112.853	0.596255	3.81192	12.6493	12.6493	10.8423	24.9752
VanCar08762	0	0.0607254	1.85009	0.707166	0.509647	0.173222	0	0	52.3508	0.200342	5.43343	41.9773	36.8942	221.691	24.2527	32.387	30.9563	30.9563	63.4186	190.846
VanCar08763	0.0606075	0	18.5274	2.74257	0.0552128	0	0.256543	0.308938	7.02153	0.0976624	1.76137	5.49154	7.23634	19.3429	8.52894	7.98974	6.45438	6.45438	12.2811	53.0426
VanCar08772	0	0	0.458404	0.19809	0.036565	353.522	257.543	83.8479	0.855357	601.218	1.27571	0.934483	0.0639265	0.0845521	0.165963	0.104485	0.326509	0.326509	0.312942	0.0706338
VanCar08773	0.0981357	0.192399	98.4344	24.6185	0.266694	4.37258	4.15879	8.0682	4.81246	28.3704	1.85455	4.99072	0.307831	6.81756	0.433909	0	0.556851	0.556851	1.70739	0.188756
VanCar08774	0	0	0.0783522	0.0506712	0.0096326	9.86841	8.15089	221.841	0.153075	99.528	0.0474507	0.143582	0.034178	0	1.18e-09	0	2.29e-13	2.29e-13	0	0
VanCar08776	0	0	0	0	0.103474	4.34738	97.3247	26.2474	0.785545	22.9504	19.3006	5.92927	1.75323	0	27.5531	30.1039	0.996952	0.996952	21.5628	20.2592
VanCar08777	0	0	0	0	0.196382	22.7388	16.9587	20.8991	4.48016	243.801	17.557	9.62404	4.00067	1.51362	4.15549	8.10776	6.17055	6.17055	2.48627	8.86705
VanCar08778	0	0.0823955	0	0.110066	0.0757678	6.18899	19.2647	19.8705	3.96334	46.0707	14.2573	10.3779	2.10403	0.359876	14.8812	18.6391	5.72098	5.72098	9.17783	18.0517
VanCar08781	0.0540947	0.01779	0	0	0	0	0.194042	11.4178	4.834	19.4091	5.19366	8.65328	0.225239	0.890385	1.88782	2.69502	0.123348	0.123348	0.81883	0
VanCar08782	0.0361886	0.00976738	0.0460129	0.022496	0.0495585	14.4489	18.4721	102.771	31.0889	306.392	106.192	46.0078	14.5478	4.16102	17.0209	28.0711	27.2307	27.2307	21.294	26.2268
VanCar08783	0.235778	0.0160759	1.15783	1.58258	0.447702	71.6558	31.2344	8187.51	14754.1	2491.32	19478.9	13455	41.7828	1420.09	10.3347	37.3997	5.06856	5.06856	73.2641	8.27694
VanCar08784	0.0371124	0.0488775	0.0596764	0.145458	0.139956	0.0686238	0.304449	3.01184	1600.01	3.12975	2018.62	1698.84	18.6969	476.397	3.26772	13.6992	3.68022	3.68022	13.1703	1.74277
VanCar08796	0.608865	2.59732	0.679558	0.710396	31.3679	0.365818	0.212403	0.209184	9.59523	0.621188	4.38267	14.2133	24.6269	21.8001	50.9574	33.0285	85.5994	85.5994	86.0955	234.169
VanCar08797	2.36494	2.44167	1.37203	0.842741	0.924162	284.244	420.762	198.057	641.646	143.254	1029.16	940.828	327.125	457.682	206.908	258.104	220.711	220.711	291.292	171.61
VanCar08800	15.5521	17.6662	23.0873	12.0246	7.89261	264.889	346.676	155.248	72.0764	150.432	182.422	91.2221	451.472	161.607	681.033	385.281	421.519	421.519	430.773	511.64
VanCar08801	0.0539859	0.0177877	0.149981	0.209127	0.335777	857.095	768.102	38.4855	0.406529	6.74666	0.509125	0.315792	0.14031	0.109409	0.188338	0.265887	0.0410885	0.0410885	0.262465	0.447437
VanCar08812	13.3725	14.6024	2.24001	1.732	37.6165	1.66241	1.13938	1.59356	1.47463	1.70141	0.771867	1.83052	1.59661	1.25569	1.5929	1.3185	1.33367	1.33367	2.39912	1.8281
VanCar08826	5.09003	8.35301	100.401	135.418	28.4829	1098.75	1055.87	348.285	388.201	223.946	558.426	383.045	110.186	61.1555	81.6994	86.9376	69.9049	69.9049	89.394	86.8797
VanCar08828	0.0186821	0.0419349	1.43165	2.46911	1.00781	2.53244	3.82492	5.87732	0.345556	7.77131	0.429519	0.0735937	0.536039	0.349506	0.337454	0.333067	0.197932	0.197932	0.0829446	0.150568
VanCar08841	4.21342	1.0438	2.43111	1.99525	7.78398	17.1577	17.2729	8.56766	3.08652	3.9233	2.98955	4.75565	7.4262	4.02531	4.39557	4.4846	8.46981	8.46981	5.31266	6.81496
VanCar08844	0.366809	0.67463	0.70681	0.404258	0.271756	6.72463	7.18111	1.55452	0.283366	0.527776	0.444536	0.224423	0.889937	0.496573	1.25721	1.03255	0.930425	0.930425	2.68791	0.644453
VanCar08853	0.0386814	0.0619536	53.5477	45.7903	0.00383157	4.72e-08	0.118468	0.0164404	0.0154415	0.0548094	0.314095	0.271137	0.104371	0.0165922	0.45321	0.553566	0.0702725	0.0702725	0.4391	0.959691
VanCar08866	0.841999	0.730169	8.68302	4.62463	0.967669	2.80116	6.72761	73.2489	36.7619	30.1349	55.0487	39.7678	14.2691	16.0901	21.857	17.5368	25.7733	25.7733	22.4981	56.62
VanCar08872	0.869238	0.583408	5.18619	4.26253	0.951649	6.24044	7.65265	6.54103	0.160146	5.26653	3.64858	1.83706	0.286875	0.592426	3.33639	2.66879	0	0	0.783447	0
VanCar08873	0.0273284	3.93601	9.53024	12.1991	2.51624	3.87806	4.67147	1.32845	0.493559	1.78869	1.46482	0.876603	0.0511135	0	0.0708034	0.0399431	0.0624315	0.0624315	0.0785977	0.0716073
VanCar08875	2.70479	3.27721	5.29883	4.78957	1.38956	0.902632	1.95861	3.11719	0.0595912	2.50788	2.04445	0.849789	0.427623	0.211005	1.14588	1.34047	0.936964	0.936964	2.83957	1.81004
VanCar08887	2.40346	1.36896	1.07043	0.717589	1.07944	0.0879001	0	0.283868	1.98714	0.30115	6.19422	0.752024	10.2909	1.465	21.0275	13.0616	15.8323	15.8323	9.1367	9.211
VanCar08893	0.503053	0.119222	57.1142	60.5545	4.41636	0.975287	0.797446	1.19088	28.3793	3.63309	24.2992	20.8651	39.2397	36.7324	33.7775	28.2092	29.5975	29.5975	23.383	46.8729
VanCar08915	10.2556	11.0475	19.5515	10.6035	13.7646	14.4419	10.4629	6.86471	36.9763	11.8753	35.0137	41.3097	197.199	108.175	134.823	103.998	138.943	138.943	116.11	210.973
VanCar08922	0.0434459	0.0214155	0.108678	0.0528097	79.0375	1.08565	1.1845	0.936681	1.13528	0.754607	1.84254	0.896829	4.41177	8.2752	6.07093	6.29212	11.6339	11.6339	20.7069	32.6897
VanCar08926	0.655811	0.430169	0	0	3.75814	0.0867974	0	0.139931	0	0.0495539	0	0	0	0	0.0871429	0.082573	0.426416	0.426416	0	0.112128
VanCar08969	21.7851	33.2577	27.9598	46.668	18.2384	16.9112	28.432	28.9669	3.73692	17.9453	10.5803	6.8273	1.67646	2.61568	5.01958	5.48206	2.79935	2.79935	5.16704	3.43964
VanCar09004	6.82477	9.92916	0	0	13.2303	0	0	0.360768	1.19979	0.552124	0	0.375701	0.644031	0.613408	1.49911	1.23424	1.08127	1.08127	0	0.284366
VanCar09014	15.1995	10.1983	3.60825	3.02134	15.2883	3.35764	2.84176	1.03664	0.912776	2.51255	0.986801	0.643691	0.629712	3.16347	1.85125	1.79948	2.98683	2.98683	1.84729	1.3206
VanCar09021	0.176048	0.253574	0.0257146	0.0451597	0.0392554	0.237501	0.267588	0.0842241	0.184244	0.146192	0.308696	0.174581	1.22864	0.44745	1.75766	1.03261	0.880534	0.880534	1.18548	3.19498
VanCar09049	4.83838	6.47131	2.61244	1.91632	5.26074	16.425	11.069	4.00002	2.43868	4.65866	3.99182	3.60825	5.17689	6.81388	1.73219	1.67658	5.26547	5.26547	5.4838	5.85706
VanCar09057	8.50868	9.18518	48.1182	179.62	2.38024	30.8933	24.1232	40.6537	4.43839	24.109	6.081	6.65479	0.608955	0.307189	0.159749	0.225919	0.547736	0.547736	0.448623	0.508026
VanCar09070	1.75017	1.73187	2.19941	2.04709	1.81991	2.71234	4.89129	45.1924	1.68216	24.6953	5.90389	1.65904	7.56003	4.74062	9.57972	8.89167	3.92527	3.92527	5.29614	5.77641
VanCar09080	0.190311	0.0962436	0.286886	0.222417	0.0449901	0.421916	1.77799	2.55798	5.27185	1.23755	12.9118	20.9208	18.506	17.3814	23.1384	25.6071	9.43129	9.43129	22.7548	48.9122
VanCar09095	2.81118	2.43439	2.33672	2.63153	12.2677	3.68976	3.81247	6.52162	19.1883	10.7393	20.2944	9.57525	47.1745	22.2272	30.3976	28.6591	42.4319	42.4319	27.9619	25.7713
VanCar09103	5.94429	5.87393	1.69681	1.90412	8.41523	2.77847	3.245	2.35344	1.57001	1.90636	1.10671	1.3658	1.02468	2.42744	1.24389	1.37225	1.85709	1.85709	1.43321	1.08639
VanCar09108	1.74228	0.107229	0	0	0	5.29312	3.23129	0	5.03239	0	2.45783	10.3173	24.0055	176.43	25.5968	48.163	30.7374	30.7374	21.8572	23.5942
VanCar09110	3.83913	0	0	0	0.396596	37.2219	0	0	35.6017	20.696	0	0	116.063	45.5786	0	0	33.7615	33.7615	0	0
VanCar09111	3.71481	4.46488	3.91306	3.25308	4.38268	2.656	2.83786	2.04764	1.81017	1.16788	2.58989	2.30149	5.12481	6.96522	1.80812	2.21023	4.29163	4.29163	2.15094	2.31986
VanCar09115	9.77258	9.40953	0.437244	0.667056	20.8336	4.52372	2.72049	1.39974	1.97873	0.7415	0.554143	0.915327	5.32265	3.69717	3.98486	3.44868	4.38485	4.38485	1.15275	1.29737
VanCar09117	0.105821	0.471766	0.245339	0.476786	0.0437554	11.917	0.177454	1.12e-05	0.549595	4.69e-06	1.17e-05	1.16e-05	1.01e-05	1.14e-05	7.4e-06	6.58e-06	5.94e-06	5.94e-06	4.24e-05	3.74e-05
VanCar09136	1.55947	1.29255	3.38433	2.73794	40.599	3454.04	2516.54	5926.28	8833.01	7094.23	11247	6505.04	67.4718	531.097	42.4861	55.2967	39.5272	39.5272	77.8804	16.8351
VanCar09149	20.2788	35.9609	2.38114	4.03691	36.5009	1.46039	1.21917	0.324052	0.335602	0.743546	0.458329	0.346362	0.0547566	0.213417	0.0459107	0.151225	0.12027	0.12027	0.255852	0.0290814
VanCar09150	10.1562	2.34234	1.74272	0.471984	1.21075	2.81547	2.82677	2.14492	18.5705	2.26938	7.41008	13.7786	3.66312	17.3568	13.0588	7.74898	18.926	18.926	42.1698	34.3274
VanCar09174	0.735525	1.13873	0.181861	0	0.0558568	0.341837	0.780623	0.313454	0.860848	1.38326	0.297333	0.982878	1.15563	7.07275	1.87935	1.44012	3.61058	3.61058	0	0.991672
VanCar09178	8.33966	4.18144	3.56233	11.5805	3.59204	23.5393	30.6204	207.813	204.27	87.865	138.17	130.357	21.5486	26.9949	14.6082	11.9177	16.346	16.346	12.5481	4.46026
VanCar09194	110.416	31.1912	71.6154	19.7757	7.43321	10.6982	45.2401	54.5444	407.848	11.9027	663.91	1467.43	119.799	568.547	261.859	970.955	647.887	647.887	2212.25	3759.88
VanCar09214	8.87027	9.20151	66.7381	24.063	15.3804	705.72	429.217	3070.9	431.846	1125.54	343.762	287.069	121.695	119.418	85.2028	79.1623	126.349	126.349	112.488	95.2437
VanCar09220	1.28968	0.883635	1.10348	0.472498	0.415573	24.6179	33.876	106.132	29.2331	58.3618	49.6516	31.9098	70.9431	49.8002	79.4495	77.9798	54.0003	54.0003	87.1411	110.571
VanCar09223	0	0.0144877	4.32072	7.75777	0.0261478	3096.69	7499.76	11320	5.66729	4668.55	13.1767	12.2775	0.687049	0.180131	7.53007	11.0343	0.56911	0.56911	23.6567	8.1376
VanCar09224	2.24316	2.20688	1.4805	0.955745	6.61214	387.525	524.004	168.149	206.24	209.744	344.071	239.935	1112.71	414.038	983.708	718.369	738.149	738.149	442.638	1102.19
VanCar09237	0.476506	0.627129	0.700914	0.279944	0.258081	0.0362341	0.0920732	3.37446	0.18174	1.48732	0.343885	0.232469	0.125257	0.533055	0.138289	0.0651528	0.150994	0.150994	0	0.22325
VanCar09250	3.64e-08	0.00712686	1.48e-08	3.68e-08	3.39e-08	0.155411	0.117767	0.607605	1.63529	2.56516	3.70607	0.728822	6.9371	0.846917	0.358425	5.30467	10.5184	10.5184	6.14887	2.19541
VanCar09258	2.14703	0.454964	0.416919	0.134796	1.21798	0.981544	2.5198	0.359334	0.473954	0.903724	1.34942	0.508619	1.44471	0	1.94817	3.19085	3.09432	3.09432	4.27771	3.26831
VanCar09261	29.7772	5.37742	7.94844	5.93249	18.927	8.03819	8.99266	6.5651	1.77504	5.8512	2.31684	0.907367	1.19325	2.14191	1.86531	2.60962	4.04967	4.04967	6.12515	3.20148
VanCar09262	1.27811	1.72991	1.08871	5.01168	2.54894	3.55732	4.0104	3.3362	27.9149	9.15249	14.0097	32.9658	22.2418	64.1106	22.5094	31.5246	39.9427	39.9427	36.6906	48.868
VanCar09264	6.54895	4.8274	4.57779	5.60539	3.49211	57.2086	80.4268	43.9112	34.0117	71.1959	27.7951	47.0184	95.9879	81.8681	40.2058	94.4733	78.0869	78.0869	64.8759	155.948
VanCar09266	10.2814	10.3083	160.663	169.992	21.207	107.459	182.673	211.456	106.005	226.111	209.152	170.269	133.402	93.4879	222.506	195.972	117.15	117.15	182.984	226.608
VanCar09271	4.33366	1.8701	7.66863	2.31315	3.96196	6.28796	9.6007	21.4261	78.5603	24.2894	28.1007	87.2555	4.43904	27.5672	11.9568	15.2283	14.0267	14.0267	12.6932	17.0081
VanCar09272	0.0438225	0.0173276	0	0	0.00778665	0.0972015	0.0912849	0.251619	60.1276	0.109976	75.0421	110.344	3.47141	15.7669	3.048	4.85271	1.58099	1.58099	1.27712	3.9775
VanCar09275	0.462805	0.0262395	0	0	0.18663	0.145639	0	0.112463	7.5e-09	15.1922	0	0	2.57321	1.89e-07	0	0.866516	2.80973	2.80973	0.401465	0
VanCar09302	9.53011	12.7661	1.50312	2.04421	9.1021	4.27138	1.83613	3.33063	0.244646	1.35159	0.343687	1.92558	2.18856	0.626704	0	2.10717	1.1019	1.1019	0	0.291506
VanCar09309	7.66563	1.29898	0.280037	0.108839	0.0998655	0.310095	0.406873	0.096544	0.0778294	0.211673	0.798672	0.102683	5.80408	0.277742	45.5345	13.468	47.0104	47.0104	84.0432	125.464
VanCar09314	1.02e-06	8.59e-06	2.06e-06	7.25e-07	7.61e-07	2.73e-05	8.54e-07	6.14e-06	7.97913	0	8.18506	7.32463	4.45e-06	1.60627	0.0614413	0.114327	0.22566	0.22566	3.52e-06	9.13e-07
VanCar09326	2.34115	5.72582	0	0.0717241	128.016	1.00576	0.42894	0.507708	2.8381	1.21217	0.598871	1.96275	28.572	22.8219	44.913	36.0146	48.3072	48.3072	41.333	61.5858
VanCar09327	5.09361	5.99854	0.286134	0.284067	12.4383	0.597639	0.541375	0.259425	0.107074	0.170724	0.0974677	0.0975026	0.0470022	0.126711	0.0486143	0.0132115	0.0775418	0.0775418	0	0.0736711
VanCar09331	1.32905	2.18486	1.00204	0.464137	0.361177	350.896	206.393	5.92219	6.17117	3.70579	3.93594	4.99233	16.4242	13.1846	4.51456	3.8209	11.1099	11.1099	19.6359	23.6996
VanCar09333	6.95042	1.94879	3.4794	2.87519	6.12897	31.0572	26.293	17.7002	58.2861	43.3704	61.9486	61.0536	87.1021	110.406	73.3213	92.5291	102.424	102.424	117.74	111.069
VanCar09339	4.72489	4.16346	6.09935	5.00472	25.3486	3722.91	3247.46	995.93	1159.37	3417.62	1998.85	1312.3	5684.37	4569.27	6685.3	4681.72	4723.25	4723.25	2414.11	6572.34
VanCar09340	1.8018	0.964328	39.4881	15.861	0.0122489	0.953889	1.26341	0.804879	97.4649	0.973292	55.4763	99.8032	98.129	186.56	66.4562	66.8607	151.735	151.735	115.357	334.571
VanCar09349	0.560064	0.890722	0.361132	0.0986446	0.281185	1.0753	1.04602	0.0874415	2.6747	1.06153	1.10066	3.35054	11.4813	15.8451	8.46387	6.97215	4.29564	4.29564	2.18163	4.0802
VanCar09358	7.3279	5.91858	0	0	3.06467	1.54528	11.5381	0	33.8474	39.2687	0	0	138.585	115.324	529.923	287.076	77.716	77.716	0	0
VanCar09366	37.9793	16.4005	11.5431	1.40322	20.1864	1.64997	0.987159	1.85862	0.9878	0.835924	1.39144	0.623218	2.38226	2.34607	3.6939	1.37747	7.68629	7.68629	2.46021	5.91621
VanCar09371	1.58e-08	0.00759996	0.0632261	8.09e-09	0.0464062	0.328181	1.04703	0.10612	1.1502	0.857981	1.68901	0.877987	4.11939	2.91809	3.95817	1.99163	3.99656	3.99656	1.86772	11.2394
VanCar09373	8.34904	9.742	1.28114	1.47973	13.7927	1.19351	1.2774	0.662538	1.99473	0.422021	1.09288	2.04564	0.587346	0.799636	0.61002	0.353309	1.06476	1.06476	0.392345	0.475635
VanCar09384	1.79736	0.0974578	0.131461	0.0769388	0.175446	1.61086	1.80202	5.1215	10.4787	16.8822	51.6224	6.87372	2.56427	2.94141	2.01839	2.2537	0.600393	0.600393	0.80561	0.219484
VanCar09385	0.886601	1.61498	0.820191	0.660447	13.2387	23.0124	24.4035	2.34736	31.9625	3.35458	45.8633	23.8923	33.7817	38.7608	39.2458	41.7806	29.311	29.311	16.379	22.4393
VanCar09387	0.41038	0.242826	0.0537035	0.0202895	0.16811	0.115092	0.0473203	0.0370315	3.36573	0.115831	0.0997526	0.593995	0.249223	0.557954	0.0474736	0.0444579	0.462501	0.462501	0.0654281	0.0900337
VanCar09388	0.28272	0.818063	119.196	105.755	0.757178	271.254	354.769	20.2496	8.99159	6.4485	13.3851	11.8098	2.35465	7.5335	3.0937	2.72863	2.23456	2.23456	4.2942	1.87579
VanCar09390	2.36e-06	5.68e-07	1.19e-06	0.120183	5.35e-07	3.74e-06	9.49e-07	0.134154	2.18217	0.0785618	4.2961	3.23626	0.242121	2.84e-06	0.602414	0.1517	0.333874	0.333874	0.804345	0.211627
VanCar09391	0.786602	1.48898	56.6673	65.0343	0.840355	26.5472	42.5147	751.677	43.6398	279.848	75.6491	53.4376	19.7604	16.8536	22.3484	24.4593	9.06444	9.06444	16.3329	11.1542
VanCar09392	0.148305	0	0	0	0	6.26342	6.60121	119.119	13.2403	130.03	0	0	2.83309	9.04168	0.628912	1.24357	3.98669	3.98669	0	0
VanCar09393	0.070451	0.0839228	2.25e-06	1.41e-07	3.1e-07	5.74997	6.20265	301.441	4.42729	41.578	4.10677	4.96345	2.88731	5.23093	3.20457	4.19547	2.10266	2.10266	0.808593	0.808483
VanCar09395	1.00221	0.513271	0.190987	0.274544	9.79772	0.267506	0	0	68.7818	0.364723	81.7078	48.3178	7.46363	4.21211	15.681	12.6968	9.15267	9.15267	14.7732	51.8712
VanCar09412	0.0786486	0	0.508026	0.240632	0	1.75796	4.32362	32.8258	102.541	18.046	339.976	202.725	137.284	66.7774	379.221	320.616	183.769	183.769	612.711	541.637
VanCar09430	1.66549	0.907174	1.66459	1.16743	10.8658	2.46083	4.51913	1.24162	27.1349	0.903786	14.7422	43.3659	3.41125	5.12457	3.80724	0.416374	5.43119	5.43119	7.90583	4.50383
VanCar09445	0.149613	0.328875	0.065126	0.267273	0.0393235	0.0921492	0.0761007	1.07775	5.67749	1.79613	9.67835	8.57715	10.295	11.5233	10.8127	13.758	7.49398	7.49398	9.08673	9.44006
VanCar09450	11.6443	9.92401	21.482	13.0892	2.48905	2.96527	3.74968	2.77262	33.7899	4.40257	33.7951	83.0403	50.6622	49.7204	50.2436	46.6099	35.0603	35.0603	74.3187	69.4716
VanCar09454	0.178655	0.175614	0.28391	0.274478	0.128635	0.59615	1.50535	141.758	15.4791	137.473	24.7855	16.0488	27.0716	12.427	87.2196	46.1318	48.0247	48.0247	61.3365	89.1223
VanCar09460	0.362109	0.672142	6.12841	8.37292	0.14194	33.3931	42.3773	0.424995	1.51183	1.75448	2.35808	0.777154	0.813771	1.42196	5.65809	9.216	0.462629	0.462629	1.72832	8.51642
VanCar09461	1.91824	1.59695	8.79947	6.94703	0.320321	20.8423	24.7942	0.656518	1.18658	3.24013	1.32424	1.28452	4.96018	3.80535	6.85458	8.41926	4.94482	4.94482	5.25432	16.07
VanCar09464	0.0677051	0.6968	0.467774	0	0.189298	0	0.225938	0.403163	8.76167	0.621132	0.684071	20.0309	25.3444	46.6435	60.4151	42.2407	102.105	102.105	161.772	207.793
VanCar09468	0.510932	0.0332352	0	0	0.0607793	0	0	0.621673	0	1.45075	0	0	0.852692	0	2.9592	0.546474	2.42078	2.42078	3.89173	0.245047
VanCar09470	0	0	0.387253	0	0.05871	0	0	0.667446	31.1884	1.66183	26.0742	21.9404	84.1285	38.1792	100.013	85.4055	84.9312	84.9312	71.2646	120.183
VanCar09471	0	0.0313025	0.0387626	0.0377485	0.0565415	0.0439978	0.0564388	0	22.6252	0.748851	11.9632	19.2348	109.796	64.2955	93.0226	82.6581	135.088	135.088	171.255	202.068
VanCar09479	2.334	1.58431	3.4414	1.83193	1.24092	8.13311	3.23812	3.41095	1.60697	2.40154	0.900749	0.942432	16.4603	19.9785	4.42482	7.07912	10.8449	10.8449	2.65289	5.93804
VanCar09485	10.4321	9.77022	57.2161	66.5404	6.98481	157.526	134.473	49.3383	36.9422	31.1333	77.8717	30.2721	96.7927	64.4536	106.648	117.139	53.9241	53.9241	41.8126	101.452
VanCar09486	0.107932	0.266789	5.17024	3.74625	0.59559	156.833	174.674	54.6722	18.6442	27.1805	7.06252	18.588	1.70683	0.997815	1.22605	1.79643	1.33808	1.33808	1.56607	0.966926
VanCar09488	21.7376	20.5981	78.1822	71.338	10.0803	59.1777	94.1428	241.516	38.3903	165.376	106.809	52.5184	24.3067	22.4956	18.8632	23.0469	15.421	15.421	6.16647	16.5737
VanCar09501	8.58777	9.90143	34.4607	24.0806	9.72544	62.5283	77.4421	118.874	13.1695	131.425	14.7843	15.0575	12.598	14.2608	11.5528	11.8603	11.8319	11.8319	8.08459	12.7638
VanCar09530	9.75756	13.2045	0	0	17.4448	55.6806	0	0	140.777	189.732	0	0	11.1574	28.4314	0	0	7.44467	7.44467	0	0
VanCar09542	1.73927	0.400993	0.579486	0.417454	7.74661	334.847	400.812	15.2324	3.76441	2.29659	1.69932	6.55814	92.6147	163.414	67.6981	77.7729	77.1877	77.1877	46.7503	208.761
VanCar09547	0	0	0	0	0.248013	10.409	1.77658	5.72432	12.8755	41.3599	1.00133	1.86332	8.9594	8.22283	0.850043	1.8368	6.29388	6.29388	1.29687	0.84619
VanCar09548	0.0223259	0.0992629	3.18933	0.862649	0.278009	22.352	25.7149	82.19	37.3773	75.2585	51.8699	37.3009	23.5772	13.2596	18.484	20.2855	15.7212	15.7212	18.3959	14.6534
VanCar09562	13.6264	1.36428	0	0	0.217204	0	0	0	0.168028	0.384014	0	0.242955	1.05336	0	0.140946	0	0.108919	0.108919	0	0.183772
VanCar09576	0.298463	0.426788	0.291291	0.192138	0.468899	0.233225	0.387473	0.227971	3.747	0.104064	0.760946	4.70217	0.370728	0.178207	0.206994	0.242002	0.102989	0.102989	0.0891252	0.179693
VanCar09580	1.33712	1.32098	1.44974	1.66486	1.1436	7.31026	7.48074	0.805476	1.03801	0.650867	0.803502	1.51615	1.53933	2.11264	1.28677	1.35673	0.892935	0.892935	0.310106	1.1591
VanCar09607	3.19176	2.0672	0.0476251	0.0926511	18.49	1.38763	2.63215	18.7999	6.56192	15.4333	13.0671	8.56702	11.7707	5.86668	9.42654	10.9521	7.18893	7.18893	7.60527	7.53247
VanCar09609	0.198001	0.434448	1.94009	0.569594	0.105304	1.38259	0.222844	0.638958	1.66747	13.2453	0.0651419	2.26852	2.38843	0.995632	0.0755824	1.21e-08	0.413602	0.413602	2e-08	1.18137
VanCar09615	1.06805	0.614878	16.9063	14.7167	0.942727	0.776733	10.6432	14.9683	0.576785	6.28982	8.96849	5.58906	0.792898	0.466331	7.42365	7.24756	0.724817	0.724817	6.58406	9.81286
VanCar09631	12.0583	13.3845	105.445	49.405	24.6142	1217.13	1202.62	32.7109	40.3233	22.863	51.54	43.1079	40.5207	36.1407	40.3094	40.2344	31.7998	31.7998	36.9263	39.3556
VanCar09634	44.6637	43.1543	22.4117	20.0341	184.216	2212.87	813.193	708.489	150.714	1219.14	84.2427	59.6808	99.8585	88.9915	85.2373	87.4023	95.0876	95.0876	44.2323	76.0884
VanCar09648	0.643591	0.290042	0.596682	0.687769	0.662868	4.66581	3.87556	0.888308	0.628157	3.79483	0.592419	0.399424	0.951109	0.275642	0.475747	0.33604	0.92779	0.92779	0.498662	0.905538
VanCar09664	1.33842	1.26573	0	5.84565	1.06172	2.89432	0	6.06245	6.04541	4.47791	0	5.72427	3.27344	0	8.40457	5.56356	2.95092	2.95092	0	0
VanCar09665	21.7718	17.8287	83.3598	91.673	49.5134	368.914	181.519	216.31	215.421	380.813	324.3	106.989	168.181	81.9524	182.492	133.298	147.17	147.17	98.9672	179.18
VanCar09668	14.6706	8.60792	0	0	46.9914	33.43	0	0	32.4258	67.7508	0	0	38.2663	31.4164	0	0	37.0816	37.0816	0	0
VanCar09669	4.77515	2.1176	46.188	8.8242	0.994403	152.306	180.441	895.076	4138.66	1870.38	5125.84	3685.34	1920.84	1019.96	1380.6	1230.24	983.091	983.091	817.73	1101.82
VanCar09670	28.0015	35.7373	176.902	56.5589	57.6329	152.642	174.388	133.325	1674.49	450.415	2892.38	1205.15	127.388	208.51	263.612	216.584	185.904	185.904	232.197	302.308
VanCar09671	6.44865	5.65549	18.1549	11.5343	7.83295	30.1268	8.01757	22.8644	96.0884	310.924	47.1122	27.2638	24.674	13.1	8.51106	7.47407	22.2747	22.2747	5.58895	7.76472
VanCar09677	40.6517	47.2701	139.011	171.096	35.3015	14.739	15.6643	7.5576	26.3973	10.8917	27.8595	24.3177	85.5687	69.4119	74.4747	64.8736	56.9313	56.9313	62.3446	76.0335
VanCar09685	2.47862	2.83691	0.432851	0.251528	6.13882	0.497582	0.786158	0.766328	0.36371	0.390358	0.236914	0.539571	0.341993	0.361452	0.296787	0.400322	0.455759	0.455759	0.572643	0.505547
VanCar09686	0.152975	0.110978	0.167529	0.152026	0.15376	0.197852	0.0874045	66.7728	0.318759	40.3617	0.176209	0.331138	0.381468	0.349102	0.316744	0.173707	0.349489	0.349489	0.732205	0.166806
VanCar09692	1.01e-07	5.89e-08	0.37282	0.0741755	6.91e-08	3.81462	3.40175	2.33661	0.480197	0.812694	0.241681	0.551923	0.132525	0.217866	0.104969	0.0690611	0.352173	0.352173	0.261749	0.0554722
VanCar09701	6.94974	1.78418	0.276405	0.201083	0	0	0.100238	0	0	0.214082	0	0	0.0845565	0.11299	0	0	0.923677	0.923677	0	0
VanCar09715	8.22509	7.37998	6.81973	4.01875	10.059	40.369	33.089	334.651	244.354	167.092	214.721	251.195	43.6119	159.132	57.5805	62.1904	40.5782	40.5782	46.4553	83.495
VanCar09721	3.2482	0.35902	0	0.121787	4.01347	9.8064	9.47471	12.428	2.24204	18.0671	1.07311	3.21485	9.75376	10.6637	6.93968	5.21049	10.3889	10.3889	3.13379	7.81575
VanCar09741	2.97732	3.02583	3.80303	3.46783	3.4901	3.0037	3.01451	3.82495	4.13562	2.87121	5.4744	4.57816	4.72091	3.52093	7.72104	7.32892	5.78273	5.78273	6.47318	6.571
VanCar09756	0.130662	0.0735092	5.94909	1.53151	0.074326	54.878	79.2515	549.44	368.18	398.895	452.511	388.957	235.112	264.085	155.306	177.667	162.582	162.582	132.142	170.513
VanCar09758	0.636323	0.511081	0.690585	0.493811	0.503463	0.494182	0.932096	2.10094	2.39117	0.494981	2.43822	3.26578	3.16912	4.84258	4.65452	2.99322	2.50007	2.50007	1.05335	2.94342
VanCar09760	4.80231	4.90784	13.7926	9.9294	6.35231	12.7468	9.00713	19.0872	29.0981	16.8039	17.1968	21.9731	14.1982	18.1761	9.11093	8.61976	11.9802	11.9802	8.62744	10.9832
VanCar09766	5.13988	1.38632	0	0	5.71226	2.21857	0	0	2.61102	184.176	0	0	19.6325	43.725	0	0	4.77691	4.77691	0	0
VanCar09767	11.0608	10.1589	4.83572	5.98272	11.7115	4.3335	2.50642	26.782	20.0631	70.1327	2.4584	8.41423	30.9183	66.5698	4.31187	10.1557	11.2805	11.2805	0	5.79892
VanCar09768	8.00371	9.82608	4.73055	0.602282	7.7616	6.16769	17.2536	34.5898	16.5491	47.8758	3.79993	20.5116	26.9161	77.4793	10.2953	14.7963	12.9899	12.9899	8.52964	10.459
VanCar09780	7.7734	4.05328	16.742	10.9049	24.5832	111.7	124.665	43.2895	27.6172	69.586	15.3691	38.4354	248.601	138.001	191.195	193.311	167.326	167.326	164.883	325.783
VanCar09783	0.176578	0.0792203	0	0	0.114491	2.62801	3.14469	1.55701	0.614543	16.6548	0.0708527	0.36085	0.200462	0.263343	0.214245	0.242466	0.219685	0.219685	0.24099	0.272724
VanCar09792	4.15552	3.27065	3.03123	1.7058	0.639673	0.354743	0.772928	0.0916698	0.203341	0.584832	0.47493	0.292613	0.33266	0.440556	0.461677	0.654143	1.2388	1.2388	0.326817	0.365056
VanCar09793	6.9688	6.58139	49.3158	22.8614	4.39287	19.87	24.5163	65.4957	76.6327	38.9422	105.725	134.352	49.9736	92.9486	56.9059	74.0256	40.269	40.269	55.2063	67.8414
VanCar09803	0.0925378	0.355906	0.391638	0.0815748	0.0675645	0	0.0812974	0.33833	0.40377	0.0778373	0.967351	1.28739	0.817356	5.82283	3.52978	2.98405	5.14487	5.14487	4.62326	0.429135
VanCar09805	4.17507	6.42146	6.35784	4.96173	1.92342	3.96798	2.73735	2.8573	10.3072	1.49864	9.79492	10.3268	5.79171	98.6932	20.7159	17.3561	49.2205	49.2205	31.2956	7.82143
VanCar09806	4.71385	1.26266	0	0	8.08083	1.60039	0	1.85296	259.999	2.63813	21.5728	0	27.1755	136.026	8.43382	19.5694	80.7572	80.7572	0	0
VanCar09814	84.6891	90.8537	4.9076	5.36698	13.8464	1.07295	0.726256	0.163474	0.5863	1.3858	0.605678	0.829634	5.19911	2.17489	3.1232	3.38128	9.33192	9.33192	5.80988	10.46
VanCar09821	5.7894	5.51785	2.07832	2.91461	3.7948	207.67	76.4763	2.66611	9.23255	9.34609	5.8043	3.8145	4.62735	15.5996	4.09887	4.86184	6.75464	6.75464	4.45322	2.74906
VanCar09849	1.11905	0.821186	0.600555	0.466577	0.958785	0.198367	0.174426	3.93384	0	4.47298	0.32022	0.990383	0.892983	0.49469	1.49494	0.675878	0.433955	0.433955	0.369343	0.415917
VanCar09850	1.05058	1.09301	1.3975	1.73018	0.862117	0.166833	0.675029	5.62085	1.04751	14.9043	1.36277	2.41248	1.12679	2.14318	2.16608	1.10669	1.98135	1.98135	1.59686	1.18018
VanCar09860	13.7765	14.7229	8.56751	9.3247	4.9722	0.599917	0.621899	0.734804	0.294268	0.503748	0.409777	0.661239	0.762842	0.228927	0.739241	0.719027	0.687275	0.687275	0.412285	0.28107
VanCar09861	12.9074	14.819	6.29242	10.3857	4.77105	0.291491	0.484755	0.345529	0.182962	0.249115	1.30004	0.611576	0.667047	0.218922	0.360626	1.29644	0.597448	0.597448	0.822438	0.554795
VanCar09864	17.8836	21.7289	17.8137	21.3281	4.99957	0.970214	1.16061	1.12837	0.5506	1.93485	1.14441	1.3219	1.27656	1.09314	1.32164	2.0825	1.49334	1.49334	0.953992	0.825149
VanCar09873	0.219292	0	2.92038	3.48949	0.511864	20.2858	19.747	7.89198	0.388729	38.3239	0	0	1.73528	0.528354	0	1.95139	2.46762	2.46762	5.30197	2.21614
VanCar09875	55.395	114.594	107.054	196.911	37.1921	1358.91	1164.65	143.251	19.0158	122.36	11.6078	19.961	28.1234	105.323	51.0952	71.15	99.4139	99.4139	103.832	14.2625
VanCar09878	11.8715	7.46182	93.4683	98.583	9.97441	3.01018	13.6989	12.8733	8.11036	3.99276	12.9144	18.9449	22.5233	25.7939	26.3484	24.6342	10.8917	10.8917	16.3703	52.7113
VanCar09879	0.313934	0.344185	0.514783	0.542799	0.155594	0.242009	0.249716	0.147897	0.242861	0.0824339	1.92983	0.787953	2.50517	1.64901	3.17833	1.10247	1.07385	1.07385	1.84344	4.10923
VanCar09885	4.23897	6.32654	4.64835	3.8342	3.0133	9.82053	4.05808	1.67887	3.68958	0.877498	4.45659	4.39012	15.8177	10.3464	5.39935	9.23474	10.9765	10.9765	3.53349	3.6868
VanCar09890	4.2072	0.44432	0.0183636	0	0.0206409	0.0644397	0.026805	0	0.188454	0.060732	0.134568	0.033847	0.362407	0.12536	0.222222	0.323115	0.707776	0.707776	0.674641	0.434797
VanCar09897	0.566584	0.636637	0.560014	1.58666	6.43259	2.31075	1.47766	5.83812	19.4294	5.26871	26.7549	19.8832	59.2321	25.0793	79.3018	25.6374	42.3989	42.3989	62.5924	58.5447
VanCar09902	4.92029	4.97663	1.65443	1.1645	0.662334	0.382037	0.196544	0.497433	0.394343	9.3162	1.19749	0.177268	13.8774	0.328068	11.3397	8.16167	12.1244	12.1244	7.89275	2.54509
VanCar09903	0	0.00781143	0.112418	0.0182941	0.610428	0	0	0	0.0274535	15.3967	0	0.0690643	0	0	0	0.038781	0.0180427	0.0180427	0	0
VanCar09923	0	0.00096602	0	0	0.00082523	0.182869	0.280866	1.77807	0.18357	10.2093	0.096083	0.0797729	0.0207075	0.0113123	0.00239271	0.00226993	0.00645498	0.00645498	0	5.63e-11
VanCar09940	3.05343	4.72831	8.46554	1.72465	3.38466	1.23395	1.34118	0.735759	26.6276	1.49489	8.27935	24.3378	10.4168	28.3349	12.036	16.2537	33.2451	33.2451	35.0417	21.8429
VanCar09942	5.21017	8.88276	7.87096	16.1921	2.89492	0.443566	0.611076	0.389246	0.695267	0.481838	0.40948	0.5934	0.457432	0.87042	0.811755	1.03102	1.52029	1.52029	0.197805	1.16598
VanCar09957	3.21569	1.26533	1.92996	0.406183	3.72707	25.3854	25.6365	57.7119	221.166	83.6723	408.532	154.926	621.358	105.864	479.782	255.525	353.342	353.342	293.862	177.268
VanCar09958	77.7111	35.5834	68.3609	61.0509	38.8456	192.793	153.564	8.80045	37.0342	15.4284	22.1883	33.4896	17.5784	34.174	31.4251	39.9022	52.7702	52.7702	79.5178	44.6706
VanCar09959	30.5038	48.8285	42.9947	31.5435	129.446	29.3924	17.4803	4.65368	6.11844	8.26853	3.20997	1.74595	14.1197	15.3667	22.1393	11.2538	20.2472	20.2472	8.29768	5.04585
VanCar09985	4.91877	1.58584	0	0	0.768365	0	0	0	2.07907	0.584687	0	0	0	1.14138	0	0	2.36986	2.36986	0	0
VanCar09992	2.95e-09	0	0.00862181	7.94e-09	3.19e-09	7.96936	11.2978	0.232094	0.0426789	0.134632	1.17e-08	2.17e-09	0.0128853	0	5.57e-09	1.26e-08	1.48e-08	1.48e-08	1.11e-08	4.7e-09
VanCar10001	0.0413243	0	0.112083	0	0.372937	0.57491	0	0	0.144531	0	0	0	0	0	0	0	25.3537	25.3537	0	0
VanCar10019	1.16231	1.76348	2.68525	1.91205	0.53028	11.0499	8.1246	3.44195	0.542448	10.0548	1.24661	0.949636	1.50418	0.637459	1.84406	1.52533	1.68166	1.68166	0.422298	0.861226
VanCar10025	0.404174	15.2855	764.944	692.854	1.37201	69.5644	39.7448	44.6953	24.7769	52.9281	29.7707	28.398	3.78771	5.17475	6.82401	7.73252	7.41651	7.41651	8.9527	16.5167
VanCar10031	0.41773	1.15133	3.08596	11.6031	0.606164	0.945073	0.192311	1.45494	0.343988	1.31191	0.480363	0.339917	0.0685892	0	0.115699	0	0.20074	0.20074	0	0.0733927
VanCar10049	6.67456	8.42923	10.0904	9.11526	9.73789	119.949	108.23	382.927	208.298	414.57	155.276	192.94	33.9618	51.7729	17.9514	27.9518	20.5459	20.5459	22.6174	31.4132
VanCar10054	6.92903	4.65208	2.38926	1.80915	4.10548	4.11753	2.42644	1.52211	6.22826	4.91969	2.3807	3.3512	36.1151	12.0664	6.99305	4.66053	16.2093	16.2093	2.54396	6.84924
VanCar10110	2.13722	0.446728	0.669999	0.47811	1.24459	5.22791	5.52398	5.00473	7.12582	36.3383	7.62584	10.4168	1.58373	7.37945	2.28575	3.90098	3.18001	3.18001	5.48508	7.43928
VanCar10111	0.856457	1.34913	0.341433	0.116301	1.98839	0.50881	0.611677	0.405671	3.00255	1.10034	4.50528	3.66771	6.31924	8.27635	7.50121	14.5777	6.37771	6.37771	12.098	16.8024
VanCar10113	5.76265	5.61623	1.18425	8.57137	9.23492	1.09425	1.79772	1.48255	0.19131	0.418568	0.919223	0.50573	0.372129	0.623214	0.740117	0.357544	0.50028	0.50028	0.83713	0.300379
VanCar10132	1.76777	1.6363	1.1524	1.24112	1.89056	1.17426	0.826279	1.85779	7.02461	1.1124	13.4864	16.5778	16.9697	13.7123	22.4891	26.242	10.5451	10.5451	23.3055	21.7049
VanCar10141	10.2568	14.6024	1.0514	0.735694	7.7569	2.22419	0.0415	0.244924	1.04786	1.49311	0.208873	0.419252	2.03138	1.63046	0.360093	0.500577	1.62629	1.62629	0.956539	0.336593
VanCar10239	2.65261	3.19462	3.5607	2.61815	6.83342	102.7	74.4546	21.2816	12.4261	20.8768	9.33597	8.11055	6.65159	10.9063	5.14737	3.82489	7.24253	7.24253	2.32583	2.63843
VanCar10250	5.51179	6.26652	7.64362	4.18732	7.97811	357.295	295.373	14.4638	61.2108	22.15	27.7329	46.4571	21.2982	33.2094	22.9748	20.5355	30.9025	30.9025	19.0809	24.6058
VanCar10266	0.00306816	0.00611406	0.126415	0.00689847	0.1064	17.2604	5.56053	5.04355	14.0794	8.78763	3.62115	2.66342	0.308357	0.161899	0.0551096	0.0514263	0.0924862	0.0924862	0.0863887	0.0195083
VanCar10296	3.01143	2.21503	207.61	131.527	7.07816	5.78864	35.0282	206.123	0	11.5146	0	5.72427	1.09115	0	0	2.78178	0	0	0	0
VanCar10298	5.59173	5.0717	24.0838	17.5487	5.97582	18.8249	13.1972	38.7912	19.6591	22.8925	13.398	20.7076	7.44149	3.88463	6.07769	7.33222	5.36345	5.36345	6.99276	4.46214
VanCar10334	5.08332	1.19691	0	0.0739337	0.720504	0.0431327	0.0552698	0.457998	0.324581	0.660631	0.205634	0	0.242642	0.127403	0.41435	0.117214	0.177299	0.177299	0	0.421814
VanCar10336	13.542	15.1891	10.4067	12.148	652.317	20.9819	15.9355	7.88711	6.96232	13.7518	5.89905	7.02357	10.5007	7.9338	8.76972	8.02287	10.5853	10.5853	6.04503	5.68216
VanCar10345	4.88399	24.7931	3.32719	6.65006	0.325282	0	0	0	0.126902	0	0	0	0.170736	0.0750143	0.293693	0.184775	0.166212	0.166212	0	0.124803
VanCar10346	2.71074	3.19646	9.51913	10.7517	1.36987	1.06424	6.87906	5.7752	0.676338	6.1521	7.88383	3.60889	0.731872	0.881142	6.29035	6.05083	0.695924	0.695924	6.20953	5.23457
VanCar10363	8.47851	6.87453	24.0323	18.6923	7.72699	109.837	105.257	107.737	52.8903	52.148	66.3549	50.4803	16.3093	12.5954	16.279	14.1616	14.3153	14.3153	12.0722	15.1358
VanCar10367	0.300193	0.581699	6.69351	5.71182	0.814046	0.0681242	2.56e-07	0.826715	29.4755	2.21773	3.76475	25.1133	5.40382	29.8901	6.98135	6.52256	3.18374	3.18374	4.27943	7.67565
VanCar10376	13.6436	13.0689	31.1249	33.8661	11.3114	126.859	129.711	94.0284	123.721	90.0427	127.248	133.87	71.116	90.6823	65.0722	72.3845	51.0406	51.0406	47.2791	51.8564
VanCar10378	16.966	16.1406	30.0003	33.4796	5.77043	13.0273	14.4275	19.4788	179.466	9.44193	642.873	192.602	15.3788	12.9465	15.4453	13.3125	13.5479	13.5479	14.6299	16.0163
VanCar10383	1.8396	1.80755	4.86853	4.19511	1.47541	3.53018	3.51663	3.73751	22.776	12.9697	22.172	29.5722	7.83013	12.9026	14.1276	14.3308	6.20623	6.20623	11.6566	9.7518
VanCar10384	0.420543	0.139944	0.0955802	0.042476	0.108849	0.134068	0.292065	0.539229	3.82471	1.5196	4.2166	6.78379	1.48458	3.79826	3.29131	3.74238	1.13957	1.13957	1.22243	1.56316
VanCar10385	1.04027	0.149966	3.1556	1.81267	0.977043	1.97329	3.27152	1.44314	9.99641	0.963326	22.7073	15.5669	81.0627	55.8166	142.851	120.3	88.7677	88.7677	91.9286	151.287
VanCar10399	17.69	16.2072	2.9924	3.94589	18.1923	16.5817	19.3461	17.9282	76.199	13.3166	145.601	102.244	288.438	124.789	217.798	226.61	143.823	143.823	171.038	230.652
VanCar10400	1.20772	1.31023	0.738253	0.616743	0.877575	0.843827	0.695789	1.99104	6.45001	7.65817	9.73176	8.50126	3.40075	7.54412	2.65283	4.72875	1.91353	1.91353	2.91434	3.10389
VanCar10412	0.240186	0.0804788	40.6247	52.7811	1.55506	73.4795	76.5954	1.75118	161.568	3.09511	349.122	139.995	1.74448	1.01903	1.69635	1.4372	0.648104	0.648104	1.93816	0.425626
VanCar10420	137.478	27.1026	2.52514	2.53084	13.2971	20.9109	27.8118	5.64697	0.231972	3.59034	0.415415	0.293327	0.267632	0.116034	0.649561	0.188135	1.13189	1.13189	0.278711	0.379988
VanCar10424	8.97908	9.08837	4.69118	7.0578	42.768	470.115	375.607	42.0074	4.50453	28.9877	4.97967	5.25804	12.5988	5.5411	10.6256	11.0307	7.72307	7.72307	9.8417	8.55705
VanCar10428	3.06736	2.64819	99.9575	68.7318	1.23374	61.4934	93.5172	98.3384	35.1958	44.9301	60.1644	53.2607	84.7049	44.6458	60.3134	79.6125	52.556	52.556	46.6834	59.9198
VanCar10438	20.8024	7.43322	143.981	199.234	11.5109	309.777	302.771	11.7736	24.2752	74.3651	21.4823	24.2346	48.7729	54.9666	49.7926	64.9103	30.4752	30.4752	27.9875	57.285
VanCar10448	5.29373	2.24311	0	0	0.608875	0.362725	0.750328	0	0	0.216537	0	0.943433	0	0	0	0	0	0	0	0.718696
VanCar10450	0.433069	0.128395	0.0212553	0.0207233	0.12764	0.155646	0.132012	0.109814	0.607254	4.88142	0.785301	0.321725	0.370976	4.83935	0.163495	0.377206	1.04102	1.04102	0.130186	1.83473
VanCar10464	0.929578	0.151792	7.03562	3.37817	0.515247	19.1328	10.9522	3.53707	5.24858	16.7307	4.90666	5.30696	7.29243	7.88416	3.37647	2.34343	4.21815	4.21815	6.36848	4.01463
VanCar10469	0.0179816	0.0709638	0	0	14.5538	40.1741	35.3405	79.1532	4.63275	50.9234	4.14301	5.86039	1.79691	1.7017	2.4615	2.36832	1.27107	1.27107	1.63278	0.861268
VanCar10470	0	0	0.209329	0	7.17683	15.2364	11.9407	7.57613	3.35942	46.3784	2.0172	0.375701	1.50274	2.45363	0.214158	0.411414	0.154467	0.154467	1.30798	0
VanCar10480	2.23801	2.29328	0	0	1.88278	2.19631	0	0	6.35039	0.556859	0	0	11.6923	34.0874	0	0	10.8258	10.8258	0	0
VanCar10496	13.3976	3.55256	1.92589	0.287695	4.73208	0.153262	0.261544	1.02664	0.505284	0.229768	0.302041	0.739919	1.19475	1.12238	0.51615	0.976557	3.13499	3.13499	1.13807	1.08906
VanCar10497	66.1923	10.6427	3.24274	0.879439	17.3457	4.32238	3.58986	4.71394	0.253972	1.77168	0.254895	0.481312	0.14353	0.531225	0.169447	0.0636895	3.82882	3.82882	0.328322	0.352971
VanCar10505	131.951	21.578	1.85163	1.3857	1.47555	1.20383	0.887821	1.66152	1.32515	4.48806	2.21901	0.74728	1.38722	0.989662	1.02385	1.3887	2.98184	2.98184	1.08796	1.16472
VanCar10508	1.71759	1.75092	0.871426	1.05086	1.93396	9.86929	7.07807	9.69085	0.596236	36.5358	0.6902	1.00403	0.79843	0.994134	0.869015	0.768852	0.913776	0.913776	0.560956	0.63979
VanCar10522	46.2875	18.0483	8.64427	1.25068	17.8199	1.67701	0.979422	0.473885	0.747962	0.835025	1.55289	0.22481	3.07903	1.75398	2.84258	1.60689	6.96331	6.96331	2.05995	3.27048
VanCar10542	3.93387	1.11613	0.389442	1.36528	0.227172	0.353539	0.170106	0.201396	5.87534	0.727111	10.0499	5.22475	39.9759	13.3876	16.064	21.6821	29.8612	29.8612	25.0922	27.425
VanCar10547	8.19	8.83459	1.70013	2.82343	14.9183	1.80589	2.15646	1.24826	2.4456	1.18711	1.59952	2.20105	0.975178	5.79125	1.17154	3.08443	3.35747	3.35747	2.89564	2.23246
VanCar10548	0	0	0	0	0	0	0	0	0	0.404118	0.128224	0.133158	0.974953	0.118677	0.627227	0.742225	2.25827	2.25827	6.27669	2.31537
VanCar10552	492.376	490.682	525.134	309.276	403.175	508.997	555.603	91.6525	41.3962	554.521	39.447	22.9005	36.2522	26.0492	54.3169	69.7617	74.6217	74.6217	37.697	36.1445
VanCar10562	7.72481	8.39601	15.6524	12.6078	14.4379	194.635	159.336	177.395	45.2884	72.0744	38.4346	31.6421	43.8882	39.8654	24.8735	28.5632	27.2906	27.2906	18.6184	13.93
VanCar10569	0	0.0242224	0	0.060391	0.00727586	0	0	0.107225	0	0.11663	0	0.113944	0	0.204588	0.269063	0	2.13716	2.13716	4.59169	25.0089
VanCar10570	0.0368313	0.0683246	0.107843	0.0105407	0.0775608	0.803817	0.913867	3.08598	0.143886	1.26821	0.139074	0.218883	0.143497	0.0370515	0.118995	0.156599	0.136746	0.136746	0.263916	0.150351
VanCar10572	0.587125	1.67854	43.0673	43.6941	3.24249	349.374	595.348	5996.76	12.369	2722.3	28.5847	12.0879	2.73263	2.37991	2.69454	2.93647	1.42306	1.42306	2.63524	2.18627
VanCar10592	1.83456	3.2485	7.40781	6.46011	19.9313	11.2235	11.4831	2.70537	0.691422	6.19477	1.89315	0.80491	1.31741	0.309569	1.15382	0.705987	2.37185	2.37185	1.54479	0.26077
VanCar10594	1.83456	3.2485	7.40781	6.46011	19.9313	11.2235	11.4831	2.70537	0.691422	6.19477	1.89315	0.80491	1.31741	0.309569	1.15382	0.705987	2.37185	2.37185	1.54479	0.26077
VanCar10603	0	0	1886.29	1292.66	0	1.75214	0	22.723	8.43766	53.093	42.5664	41.2318	1.95618	0	0	0	1.2828	1.2828	92.3479	0
VanCar10604	3.37548	0.296429	7.1593	2.83881	395.056	17.5819	20.3884	35.4021	112.331	83.0242	176.384	138.328	133.831	80.575	132.699	155.479	110.81	110.81	86.2114	33.6651
VanCar10606	18.4951	12.0726	0.652644	1.03005	0.457933	19.7629	27.9094	514.394	2.68589	432.852	3.77922	3.20204	7.59609	2.63218	12.9272	7.55324	15.2273	15.2273	23.1523	37.6498
VanCar10607	9.52e-10	2.32e-09	0.699615	0.18299	2.18e-09	1.83279	3.68815	40.6623	0.0534574	28.6317	0.0159114	0.0474664	9.63e-10	0.0153743	0.0187899	1.66e-10	6.21e-10	6.21e-10	9.65e-10	5.48e-10
VanCar10650	13.8459	16.3515	15.1231	43.5635	9.39391	17.3626	12.4433	112.515	1.14159	42.1252	0.860783	0.290032	0.956034	1.29066	0.230352	0.921915	2.19848	2.19848	1.12626	0.621
VanCar10683	0.550391	0.521593	1.88826	2.55207	0.399643	1.93139	3.186	5.90551	0.156223	7.09141	0.491064	0.546248	1.26156	1.50802	1.33088	1.08626	0.794792	0.794792	0.826593	1.61367
VanCar10684	1.42808	1.54747	20.9296	28.8825	1.28586	6.721	22.7971	58.2264	1.79131	12.4109	2.69639	4.25862	0.802591	3.42206	1.76549	3.05603	1.49877	1.49877	4.80848	5.50121
VanCar10688	11.4133	6.98305	11.9798	10.1445	12.2784	108.834	109.348	379.116	20.032	346.324	28.2925	29.5694	12.154	9.81818	13.8885	16.1242	14.6543	14.6543	20.6527	19.5981
VanCar10689	1.17367	0.6646	3.49088	4.25022	2.17843	0.273815	0.979334	2.40359	3.80527	1.7697	3.61171	3.69255	27.5032	18.9649	23.5115	27.1744	20.7231	20.7231	24.2926	35.4598
VanCar10690	0.628605	0.382975	2.39932	2.17483	1.02089	0.16637	0.448632	1.60097	2.92486	0.474663	2.03816	2.82948	16.012	13.8264	13.1465	14.028	13.3543	13.3543	14.7831	29.3068
VanCar10694	6.66193	2.69501	1.08215	2.02535	1.13576	0.992023	1.00045	16.5713	2.88351	13.5341	3.50325	4.12232	6.52872	5.57287	1.64705	3.24845	4.45125	4.45125	5.19019	4.11983
VanCar10698	0.672312	0.330005	0	0	0.151736	0	0	0.591116	0	16.763	0	0.207871	0	0	0	0	0.0954723	0.0954723	0	0
VanCar10758	2.58629	3.24169	7.48419	7.13592	2.31973	29.6178	22.8246	8.71265	5.02701	7.17827	5.64771	1.58297	3.61353	3.49388	4.65533	3.67417	3.44859	3.44859	2.97501	1.73779
VanCar10789	5.14312	21.9975	0	0	1.01155	0	1.68194	0	0	0	0	0	0	0	0	0	0	0	0	0
VanCar10819	1.00658	1.68282	18.669	9.88418	0.754157	0.0932787	0.382334	5.61641	0.468685	6.60983	2.30163	0.964355	0.840104	0.283546	0.471407	0.804647	1.22129	1.22129	2.17277	0.486102
VanCar10840	0.187111	0.0263244	0.0682186	0.264717	0.119767	1.48513	2.87008	3.2926	449.144	3.46992	49.5439	298.658	10.4473	502.886	49.6791	142.55	396.091	396.091	251.526	78.4369
VanCar10841	0.0306198	0.0181391	0.068405	6.66e-10	3.14214	0.0163363	1.32e-08	3.08e-09	0.212209	0.0206289	0.0476323	0.025581	6.67e-09	0.0720864	0.0305014	0.0281054	0.349795	0.349795	0.0830379	0.0191015
VanCar10852	2.33697	2.81706	5.74914	4.82078	1.48151	8.39262	9.08547	8.88932	49.2327	6.80872	36.4523	41.5188	25.1492	36.5864	32.9423	26.7802	21.5231	21.5231	22.0128	23.9693
VanCar10894	0.899119	0.851489	0	0	1.25137	8.27755	0	0	0	63.4609	0	0	0	6.11807	0	0	1.94277	1.94277	0	0
VanCar10898	3.1488	3.14625	3.82782	2.84233	11.067	0.926443	0.773854	0	3.21422	1.3515	0	0.486581	3.91833	8.4073	0	0.792918	9.17081	9.17081	3.43846	2.94817
VanCar10902	11.2076	7.91352	2.05811	1.91261	17.8564	0.735735	0.770106	0.654206	5.20571	1.08637	4.53551	8.60403	16.1264	14.7	35.5949	25.5883	39.5644	39.5644	45.0959	45.7565
VanCar10905	3.83131	4.3359	21.4219	24.1484	2.61509	4.111	6.0052	25.3944	22.2124	12.3513	41.7835	38.2275	74.5086	38.4402	100.125	90.544	53.8893	53.8893	102.852	102.906
VanCar10920	2.00186	3.19559	0.0227496	0	0.998805	0.62909	0	0.0392165	1.68134	7.67041	0	0.104931	0.0756106	3.94836	0	0	0.0775904	0.0775904	0	0.0634288
VanCar10926	6.13522	6.03643	3.59229	2.3735	11.2234	36.2756	17.271	2.52628	23.3098	13.769	9.43295	11.6949	7.92992	10.2527	5.56521	4.51414	15.3212	15.3212	8.31628	5.15292
VanCar10929	0.134383	0.161277	0.389458	0.223563	0.00853126	0.692014	1.16975	3.27778	0	0.722975	0.878416	0	3.26339	2.18093	1.45914	3.41015	3.5502	3.5502	3.08749	2.00895
VanCar10930	5.55481	5.0023	16.7118	5.35626	1.73228	2.36856	7.12751	25.5664	0.317129	1.67e-05	3.16887	2.08168	5.75554	0.334577	1.11243	1.49797	1.29162	1.29162	1.93855	2.07146
VanCar10940	6.14034	7.43857	0.18354	0.164348	16.1869	0.233649	0.0893371	0.105464	0.090097	0.304745	0.0561676	0	0.121291	0.0785165	0.0505398	0.0316885	0.103673	0.103673	0	0.0213111
VanCar10945	5.79347	6.06691	4.31545	4.68333	1.1665	19.306	38.6409	102.939	1.56115	19.9902	2.10748	0.504538	2.01934	0.645509	1.46167	2.23008	0.674291	0.674291	0.863374	1.33578
VanCar10957	0.102694	0	0	0	0.0229947	0	0	0	87.2803	0	32.4641	94.1347	3.21048	2.88959	0.634223	1.06648	0.877114	0.877114	0.401465	0.180613
VanCar11000	26.9739	26.6701	11.5186	17.064	19.1271	898.906	737.573	3.80612	9.4493	8.00705	5.52759	7.40902	7.81092	11.9012	5.6741	4.82518	8.79916	8.79916	7.0002	4.81976
VanCar11001	5.23394	4.51266	4.81408	6	4.49604	118.56	268.977	1.76774	3.25108	1.74757	2.64174	2.83114	2.76929	4.19289	2.71549	3.11642	2.48502	2.48502	3.31747	3.44701
VanCar11017	0.559703	0.414848	0.19112	0	0.73744	0.11086	0.104544	0.164727	0.138974	0.0784321	0.0435879	0.0879972	2.71231	1.13619	4.66794	1.99978	9.92556	9.92556	11.27	9.219
VanCar11030	0.1464	0	425.356	506.13	0.196568	17.6193	26.6916	2.65851	68.216	12.6931	74.8006	80.1258	0.152535	0.608961	0.266897	0.630877	0	0	1.51786	0.170859
VanCar11033	15.9019	13.6101	28.9859	23.2008	13.565	16.8779	23.5988	337.944	141.922	172.326	184.224	168.323	42.7947	61.509	57.8067	78.9659	31.4664	31.4664	56.317	50.9797
VanCar11037	1.69302	2.06254	2.22731	1.05944	4.52505	7.56327	10.8085	51.2915	161.323	27.9914	291.098	127.462	1.02587	2.53266	0.460614	0.393997	0.604668	0.604668	0.932562	0.450696
VanCar11063	1.96169	1.96911	0.252132	0.728297	1.23772	0.634981	0.544803	0.869197	6.86674	11.1592	2.13961	1.6021	4.29096	4.52814	0.532108	1.14004	4.55837	4.55837	0.78077	0.69243
VanCar11086	1.46209	1.64283	0.734775	0.355311	1.06479	1.45188	0.265723	0.15832	0.607989	0.166025	0.159615	0.502639	0.108973	0	0.196383	0.745216	1.02934	1.02934	3.40062	0.38006
VanCar11088	0.0734695	0.0385355	952.811	472.886	0.0976273	33.3768	27.0114	1.31761	26.0797	1.43403	26.6496	19.2805	1.69781	2.29286	0.304914	0.68102	0.657146	0.657146	7.05498	0
VanCar11089	2.70756	0.665791	0.125093	0.0912198	0.322705	0.143548	0.0455762	0	14.302	0.304912	17.2698	3.42856	17.9345	6.99048	2.19351	3.17863	4.70833	4.70833	1.33974	2.12358
VanCar11090	33.4404	46.2958	136.701	147.512	65.865	1567.82	2079.59	343.752	368.977	190.67	454.757	293.623	225.888	121.587	174.243	162.354	161.25	161.25	151.015	145.823
VanCar11094	6.24697	3.40428	2.80904	2.84392	0.0493344	2.57313	2.91182	0	0	0.872432	0	0.282142	0	0	0.488474	0	0.86239	0.86239	0	0
VanCar11098	0.154572	0.226509	12.6582	3.56565	0.238704	2.07866	2.34051	0.255347	0.159075	1.38068	0.099037	0	0.252038	0.0923168	0.0296859	0.0697844	0.157663	0.157663	0	0.0938373
VanCar11109	0.00712398	0.00712235	0.116361	0.138149	0.0799315	3.29808	7.71412	9.38e-11	0.140418	0.293232	0.122722	0.214777	0.0333017	0.0143933	0.0826201	0.0776413	0.0594982	0.0594982	0.0508372	0.0463658
VanCar11133	12.7573	21.7954	76.233	69.3363	509.105	193.333	275.316	403.275	57.4593	1121.95	664.986	58.3938	5449.88	264.972	4383.62	3126.27	3793.17	3793.17	1801.17	3488.65
VanCar11203	0.042444	0.0353337	0.024276	0.00798074	0.0379592	3.16557	1.43328	1.027	0.0864461	1.46389	2.95e-09	0.0302133	0.100179	0.0853443	6.39e-10	0.00847181	0.0323064	0.0323064	2.75e-08	0.0115128
VanCar11208	9.30012	7.62852	21.7639	17.1037	3.43852	66.1012	72.8038	92.7922	28.7917	53.055	36.4802	28.0947	36.4505	23.8809	31.6272	34.307	32.0503	32.0503	38.7735	34.1929
VanCar11209	7.63214	5.14377	1.72913	2.14685	2.01331	0.225563	0.300989	0.357673	3.49257	1.07132	3.90832	2.15173	1.69255	1.69633	1.41725	1.69407	3.38963	3.38963	5.9609	2.00941
VanCar11210	45.1479	6.91999	0.416145	0.134548	4.01254	0.0753768	0.301819	0.717335	1.32484	0.816269	2.20425	1.39613	1.61196	0.680311	1.64548	0.778566	4.32484	4.32484	4.26972	5.08535
VanCar11212	0.514975	0.311995	0.370114	0.162617	2.17321	1.14739	0.648249	1.37675	1.02079	4.24605	1.21859	1.24458	1.39714	0.991226	0.991233	0.912231	1.34953	1.34953	1.35965	1.33993
VanCar11217	0.105429	0.152908	12.7923	4.46209	0.0187177	0.0389674	0.0727666	0.0859158	2.78372	0.110144	2.25514	3.55293	7.4948	6.44585	4.2431	4.36974	8.15491	8.15491	6.3057	8.49387
VanCar11218	0.919301	0.951093	161.763	112.584	0.024494	63.4797	85.4477	9.2579	17.2661	7.52657	7.53327	20.2841	0.388826	0.613029	0.161502	0.273663	0.204835	0.204835	0.698411	0.227162
VanCar11223	0.00199044	0.00392573	0.186981	0.172406	0.0566221	1.00633	0.381018	1.98723	1.82725	7.79808	0.602187	0.359561	1.28324	1.51839	0.602807	0.481235	1.1895	1.1895	0.44841	0.35358
VanCar11229	0.232561	0.323558	240.447	272.765	15.2272	3.91648	4.84185	1.83589	9.21958	1.33738	16.1838	12.4537	0.510378	0.767579	0.923016	0.805062	1.69144	1.69144	2.50866	0.998108
VanCar11239	0.433743	0.336773	4.20091	2.463	0.0825391	85.6046	141.426	12.0562	2.0018	6.95096	1.14534	2.15775	0.326727	1.44065	0.174588	0.391539	0.271654	0.271654	0.192663	0.482725
VanCar11243	3.18922	4.00592	5.23074	13.5036	1.7215	21.6364	29.128	91.1207	14.4271	51.0417	7.97592	15.783	4.6418	7.39167	11.9149	11.0136	10.8147	10.8147	12.8697	5.028
VanCar11267	0.815285	0.384059	0.211912	0.177083	1.69687	0.069581	0.397117	0.41748	0.0436229	0.433653	0.38484	0.167112	150.684	46.1796	235.913	183.91	133.816	133.816	153.301	258.896
VanCar11279	10.3689	10.2005	5.32253	2.81825	16.7669	2.39436	3.85376	2.15032	2.6731	1.21543	1.5995	3.49353	0.998302	2.68849	1.15969	1.35275	2.17795	2.17795	2.05088	2.06715
VanCar11297	15.199	20.3591	0.591964	1.06299	87.4339	0.85821	0.590279	0	1.21063	4.13364	0.395809	0.630538	0.522969	0.841473	0.136411	0.257059	1.38264	1.38264	1.33718	0.259918
VanCar11322	1.92834	1.07932	0.248381	0.142735	0.649636	0.980549	0.768777	0.453352	0.107837	1.65113	4.07981	0.26944	9.74248	0.275175	9.03053	9.21919	0.481554	0.481554	0.447127	3.90901
VanCar11364	0.27614	0.183632	7.12374	6.04083	2.39217	7.32654	7.58943	21.6912	28.7512	7.98472	40.0999	37.8885	62.2934	72.3988	40.0888	68.6256	48.6952	48.6952	64.596	94.6641
VanCar11366	0.0238446	0	0.0601521	0.0584152	0.0853519	0.264879	0	0.207377	0.581784	0.188459	0.106904	0.110218	2.0867	2.08087	2.73417	3.69244	0.814857	0.814857	1.10982	1.24974
VanCar11370	8.64153	12.7168	47.9953	45.1678	3.23695	1.90844	3.49431	29.2561	11.6626	9.49474	11.9963	19.9588	62.1361	68.4116	49.3256	47.5866	53.754	53.754	34.6554	62.7744
VanCar11390	2.41721	2.45034	0	1.16914	3.39e-05	0.00023077	2.91686	0.0005877	0.00032847	0.00512569	4.77267	1.46708	0.00012257	2.28159	5.21705	5.09849	0.00019372	0.00019372	0	0.00014516
VanCar11397	12.8822	11.2044	103.201	41.3785	1.92478	18.213	16.4362	11.0048	101.362	13.5386	67.2087	80.8673	718.55	550.345	598.787	554.908	995.587	995.587	606.95	1075.4
VanCar11400	0.296194	0.681871	8.96455	13.7968	0.800097	0.180773	0.0759892	0	0.0755446	0.171027	0.0969215	0.0479696	0.344099	0.178463	0.433246	0.215271	0.92469	0.92469	1.11761	3.29508
VanCar11407	0.613505	0.589932	0.574362	0.462669	1.33193	0	0	17.8208	0.252393	30.3536	0.165907	0	0.903936	1.22529	0.441332	0.628929	4.47129	4.47129	1.18191	1.71562
VanCar11410	2.22529	0.691127	0	0	1.80311	6.27682	1.30864	23.8802	15.9762	58.2468	0	0	9.45019	13.6354	2.73156	0	9.46049	9.46049	0	2.7147
VanCar11421	0.244483	0.94427	0.608305	0.246446	0.873669	1.64021	0	0	0.0709655	0	0	0.093008	0.827384	0.168336	0.385446	0.415984	5.80499	5.80499	0	0.492106
VanCar11431	6.60765	10.4743	144.369	129.752	396.374	3.59333	6.38484	8.26918	17.5745	6.98251	16.3895	21.2611	137.233	93.4836	147.824	154.038	109.514	109.514	111.324	189.595
VanCar11433	0.0101035	0.0199694	2.15025	1.10794	0.143713	0.308188	0.176204	0.124943	0.105368	1.01492	0.0881455	0.222472	70.2808	61.2952	52.2141	57.6213	92.0775	92.0775	48.1074	48.8216
VanCar11470	4.0961	1.3008	3.45198	1.38563	0.260815	0.537915	1.21906	0.725649	13.7376	1.43375	2.50076	28.7516	5.95464	17.8128	1.62496	3.33723	1.76131	1.76131	4.15301	4.64993
VanCar11473	30.7788	33.4892	1.16667	1.53481	72.1774	1.28433	0.632974	0.65478	0.510555	1.11756	0.0493858	0.299677	0.105716	0.643394	0.237959	0.252121	0.799208	0.799208	0.166281	0.226466
VanCar11475	0.165276	0.361155	15.6008	10.5631	1.85472	0.964717	0.845409	32.2074	18.9548	44.5047	25.5043	18.6044	30.2484	18.0433	20.8309	18.8119	21.3523	21.3523	20.6554	31.1708
VanCar11477	3.93039	3.62177	5.52034	5.03301	6.16991	40.2256	28.3105	10.1106	22.9532	5.26064	13.8605	14.7435	21.8881	26.6286	11.0351	17.146	17.6026	17.6026	12.1113	8.95613
VanCar11487	0.375626	0.0168486	0	0.0408223	0.0152295	2.74815	2.68558	26.458	97.7094	24.8509	60.7135	60.2439	0.746367	6.66377	0.868469	0.431212	0.895569	0.895569	1.54449	0.873383
VanCar11511	5.38567	6.59902	243.641	160.733	4.97444	2053.51	1712.34	15061.3	3140.55	19650.6	3132.79	2107.85	2748.72	1381.63	1671.63	1790.15	2154.94	2154.94	1278.21	1071.43
VanCar11529	0.830773	1.60086	4.12657	0.654822	0.692491	145.514	149.161	0.599929	3.24917	1.15742	2.49283	5.81364	6.2197	5.31579	2.59136	4.44315	2.72622	2.72622	5.33102	9.40927
VanCar11530	0.124986	0.18486	0.363468	0.353352	0.874868	0.404822	0.528358	1.79011	1.59644	1.31507	4.54854	4.76259	7.74431	1.72249	8.23072	6.92166	4.93786	4.93786	7.97648	11.8796
VanCar11547	10.0597	12.869	18.2584	25.2224	7.49744	1.1109	1.15334	2.20075	9.09539	1.25678	8.19303	9.40987	10.2359	9.1153	7.79679	8.42721	7.74779	7.74779	11.1694	8.38039
VanCar11562	2.44235	1.37434	2.8772	1.74042	5.66211	58.479	51.5589	26.2808	29.238	32.2466	42.4348	36.9231	244.084	106.452	214.788	232.933	255.443	255.443	182.528	298.397
VanCar11571	0.0244552	0.0240954	0.247374	0.360267	0.0592491	4.21105	7.27297	36.885	68.1046	70.0298	319.782	96.7499	181.32	29.1972	303.261	289.52	163.976	163.976	232.812	217.182
VanCar11574	10.4805	2.81872	1.05879	0.343175	1.06847	0.168827	0.073305	0.260733	0.635487	0.25588	0.451169	0.27753	0.823239	0.921064	0.43818	0.620658	1.47868	1.47868	0.30976	1.32856
VanCar11575	6.93876	1.24967	0.0851533	0	0.263473	0	0.12328	0.146782	0.113741	1.03456	0.297357	0	0.30583	0.137416	0	0.0865218	1.92713	1.92713	0.525091	0.470229
VanCar11598	1.60545	0.446705	1200.18	1272.12	0.169038	2.87491	3.41329	11.9347	5.33196	33.6376	37.8975	12.5996	1.27556	0.059712	0.659544	0.548602	0.366266	0.366266	3.48465	0.444043
VanCar11599	9.33436	3.83844	3902.85	4268.22	2.35837	2.84159	4.65159	12.0752	19.3926	56.5306	175.496	24.6818	1.28299	0.965364	3.58321	2.09406	1.37151	1.37151	14.0377	0
VanCar11601	0.389669	0.499591	18.6386	22.9205	0.364363	1.07189	0.749108	6.16664	21.3422	30.1388	27.6222	11.7708	26.0494	17.0154	27.0068	25.0434	18.1504	18.1504	18.8352	22.9382
VanCar11612	4.06347	3.55811	17.5649	17.2252	4.99359	34.9711	33.0962	45.0817	8.34953	48.7194	13.1597	10.2249	7.87263	7.09229	9.17255	9.67862	7.64722	7.64722	7.9626	8.7713
VanCar11620	4.18803	9.87099	13.9481	3.01141	0.686568	58.9313	35.1726	35.2366	110.806	281.187	76.4087	80.6125	40.8977	18.9856	30.753	25.0167	26.5393	26.5393	25.5889	21.6882
VanCar11624	4.88002	7.96697	98.193	100.452	1.17675	0.632153	1.27159	0	0.297646	3.07188	0.514799	0.534694	13.1006	0.119114	1.41662	4.33439	19.2965	19.2965	1.8004	0.719164
VanCar11627	0.0417439	0.283902	6.30907	3.44783	0.518334	112.455	132.641	408.781	416.568	346.066	797.268	511.152	147.167	112.489	192.796	192.413	95.1526	95.1526	135.156	170.522
VanCar11628	0.0367363	0.0543626	0.226719	0.176478	0.0163941	0	0.197903	0.625304	107.883	3.21378	342.004	129.466	250.622	92.517	198.909	206.819	254.415	254.415	265.066	191.113
VanCar11632	7.9944	1.65366	0.409334	0.0442529	0	0.0511256	0.132334	0.0784007	0.320687	0.377466	0.245065	0.250528	0.230108	1.82035	0.940585	1.54178	1.76399	1.76399	2.79282	3.40839
VanCar11642	6.30934	5.96143	17.9131	17.0278	8.29371	43.6255	47.9596	32.1256	24.3457	14.7024	25.5076	29.7346	30.3906	31.1891	29.0463	31.8537	33.3844	33.3844	26.9729	28.7427
VanCar11644	181.749	252.594	97.7954	164.237	62.3005	38.6296	36.9045	54.1952	78.418	31.1295	68.5574	89.6782	32.171	44.4919	36.7602	40.5778	34.6741	34.6741	37.5567	37.3217
VanCar11650	0.319703	0.0867986	0.310279	0.245377	1.03466	11.3638	9.04062	3.84595	4.28975	5.31249	1.62839	4.71371	17.2371	16.6688	11.8011	12.7822	21.407	21.407	11.2138	10.2324
VanCar11667	2.6457	2.10177	0.789576	0.691964	22.2794	45.6147	63.1668	725.926	99.4907	327.779	96.7826	132.474	4.3314	4.30116	3.83339	5.56521	1.95017	1.95017	3.39175	3.94785
VanCar11669	1.47074	1.49473	44.6771	21.5674	2.63597	53.1163	43.2079	348.763	76.8558	208.499	63.2241	72.5995	31.0613	24.976	24.8023	22.2678	27.9866	27.9866	22.8322	45.0136
VanCar11674	0.965866	0.567002	0.631466	0.473426	0.653148	1.74497	3.71008	10.8601	0.844182	6.53997	1.05208	1.54364	0.213696	0.477699	0.45301	0.730331	0.925206	0.925206	1.52801	0.838991
VanCar11675	4.89522	2.47711	4.00721	1.94112	4.74664	130.005	176.624	1321.61	18.7662	378.388	23.8098	28.4263	8.68521	11.7021	9.57501	10.6425	11.2223	11.2223	14.784	11.9878
VanCar11677	1.26044	0.897072	5.83981	4.15509	0.765104	0.638765	4.06581	0.287592	1.92569	0.118887	3.03059	3.91569	1.25949	4.91299	4.68141	3.97967	2.5976	2.5976	0	2.27897
VanCar11684	0.133817	0.13781	2.3164	4.37628	0.309363	0.677344	0.927295	9.57054	0.312007	2.97081	1.13759	0.243761	0.245696	0.418405	0.0746993	0.274503	0.109075	0.109075	0.625921	0.139116
VanCar11687	3.85582	3.7074	0.306419	0.296934	0.266166	0.164845	0.22204	0.660237	0.413999	3.33885	0	0.14004	0.185557	0	0	0	0.472602	0.472602	0	0.105875
VanCar11705	7.95764	7.93434	4.85451	3.87209	12.3456	6.55855	16.5669	125.811	74.3282	16.6571	115.987	220.94	6.54136	9.62363	13.9166	10.9772	3.38509	3.38509	11.6686	17.4933
VanCar11706	3.18363	4.44375	0	0.37437	6.16885	12.3249	7.2849	31.4428	37.6682	66.5316	14.9338	13.4027	3.67693	4.35402	0.806613	0.967191	2.20684	2.20684	0	5.07163
VanCar11710	0.140895	0.0925666	0	0	0.126062	0.0652116	0.0859117	0.101966	2.12794	0.0371123	0.105204	2.05965	10.3479	8.48461	2.30554	4.60067	4.01262	4.01262	4.72885	15.2414
VanCar11740	2.91026	3.15055	70.9545	51.3312	1.48427	20.5031	11.8549	4.59721	8.77886	4.72043	4.71944	6.89349	0.634179	0.521887	0.590717	0.71516	0.415205	0.415205	1.25706	0.107042
VanCar11741	11.6057	11.3746	0.680428	0.5072	15.1371	0.367984	0.303269	0.337967	0.324481	0.461886	0.0849388	0.170217	0.153284	0.296979	0.101772	0.119594	0.33706	0.33706	0.141127	0.0964617
VanCar11749	1.50263	1.91259	0.0286041	0.023558	0.6422	0.298892	0.0352149	0.0415551	17.8474	1.9216	0.871378	3.60219	21.6297	28.0969	5.03471	7.01847	26.8569	26.8569	5.39984	7.73746
VanCar11759	0.12572	0.732644	22.1228	21.5086	0.100707	96.2103	83.8624	284.891	11.0186	182.007	3.36159	13.2339	3.56991	7.48418	1.26265	1.9409	2.52473	2.52473	2.04653	0.759583
VanCar11776	129.402	182.597	137.894	18.2133	44.7105	0	13.6407	12.6271	0	5.22644	3.54705	5.95524	13.3428	0	29.0999	11.5548	23.9019	23.9019	49.6767	108.139
VanCar11777	3.17318	13.6345	776.185	799.814	733.591	24.9124	13.8501	32.8591	113.84	85.8062	54.6291	66.896	96.6867	65.5323	45.6237	38.838	95.953	95.953	84.8457	53.223
VanCar11804	9.93884	1.33358	54.7995	23.0479	2.08729	0.647888	0.511853	5.97348	15.1241	14.0473	2.61228	7.42733	4.3748	46.7875	4.45203	8.41597	25.9937	25.9937	36.8393	17.901
VanCar11806	0.00664109	0.0133621	2.91015	3.06088	0.143399	0.0380255	0.153654	0.53526	0.849857	0.162559	0.850763	1.83608	1.28968	1.88155	2.73742	2.03273	1.31713	1.31713	6.24479	4.16999
VanCar11813	5.80522	6.0763	1.91384	9.9105	8.12068	12.2375	15.0652	4.46271	6.0111	6.91055	5.06927	7.9229	1.16352	0.846783	3.45438	3.49646	3.70322	3.70322	5.12024	2.73433
VanCar11814	0.210591	0.257855	0.450317	1.15265	0.62108	14.3737	39.2413	77.872	0	4.05509	0.50129	1.90124	0	1.15028	0	0.599397	0.238863	0.238863	0	0
VanCar11818	79.5264	8.05109	0.876484	0.424068	0.0901203	0	0.507414	0	0.816801	0.530819	3.51364	2.5597	2.82362	0.564623	2.90948	3.47085	2.73664	2.73664	0.540621	5.56426
VanCar11827	178.045	3.57474	0	0	0.0648245	0	0.138059	0	0	0	1.65512	0.870447	0.789172	0	33.2311	34.0794	3.76682	3.76682	8.84148	10.0045
VanCar11828	0.333049	0.148164	0.197769	0.135152	0.381888	40.0782	26.9905	4.09102	195.608	150.965	279.914	130.823	231.492	37.9957	306.743	241.687	269.101	269.101	215.522	322.871
VanCar11829	2.64855	0.227962	0.0653568	0	0.0230316	0	0.284549	4.50639	1.34491	5.98087	0.462893	0.478668	1.68818	0.643193	0.847072	2.20339	0.937065	0.937065	4.42389	2.26157
VanCar11831	0.0949089	3.39e-09	5.22376	1.0357	0.0153613	1.17193	1.84575	22.96	0.625122	5.97171	0.928692	0.720458	4.26424	1.81632	4.08819	2.95628	2.11023	2.11023	1.28475	4.77775
VanCar11832	0.261661	0.225198	1.1976	0.910786	0.176368	232.365	520.763	43.8351	302.025	973.648	1379.71	465.568	833.59	65.2155	1697.58	1531.68	899.518	899.518	1941.02	2380.13
VanCar11833	0.377743	0	2.44748	5.57475	8.78518	59.1734	101.745	6.81433	15.2576	149.011	20.8434	4.06645	90.2335	12.0507	347.434	183.435	118.502	118.502	180.762	269.776
VanCar11837	0.0775283	0	0	0	0.997086	403.695	419.776	34.3187	3.27714	120.529	23.7902	2.66683	4.15153	0.708441	12.8077	15.2558	5.08197	5.08197	24.9895	15.1445
VanCar11838	29.0928	2.86942	0	0	0.470684	0	0	0.288881	8.06905	0.277487	27.1074	11.7985	69.881	7.09617	160.708	112.574	106.876	106.876	134.498	206.007
VanCar11839	262.714	18.6062	0.826962	0	0.156415	0	2.2134	0	0	0.279623	9.1702	0	0	0	0	3.62757	0	0	0	0
VanCar11842	0	0.0405321	5.23221	4.36589	0.00254118	0.042321	0.0518136	0.0131956	0.0225898	0.0396439	7.88e-09	0.0121893	0.0382475	4.36e-09	0.0453866	0.00696394	0.00724616	0.00724616	3.54e-09	0
VanCar11873	0.713035	0.656603	0.203825	0.0567839	1.87121	922.055	1004.58	752.905	3.82455	308.783	1.74649	3.05447	6.48587	6.79474	16.2677	11.1777	14.4252	14.4252	18.7415	38.1074
VanCar11881	0.035227	0	0.465524	0.0900296	0.221882	0.0979517	0.134661	0.641951	3.81483	11.5949	2.26322	2.54716	1.98504	1.94065	0	0.566372	2.24336	2.24336	0	0.513601
VanCar11890	1.50888	0.613308	0.862687	0.508737	0.452615	5.99706	5.60866	13.2438	5.21807	11.3577	4.00197	4.38148	2.1925	3.28383	1.88175	2.66341	3.00567	3.00567	2.49106	2.15427
VanCar11907	0.0974571	0.510484	18.5252	7.38077	1.9837	29.0776	28.043	14.4827	2.23584	18.8265	3.22862	2.14329	2.55346	0.593264	4.82955	4.13746	3.80471	3.80471	4.70492	0.971781
VanCar11908	0.060312	0	0	0	0	0.16761	0.113086	0.269056	10.2083	0.669543	151.329	64.7596	40.4703	10.2608	29.861	88.6693	27.5925	27.5925	25.487	91.9901
VanCar11909	0.0880953	0.144518	1.21202	1.61512	0.316177	0	0.658766	3.2644	2006.76	0.325857	4268.65	2914.8	4.22518	102.984	5.78559	5.55605	1.87168	1.87168	19.5992	9.73771
VanCar11911	0.535211	0.601979	0.0219929	0.0429293	0.377203	110.302	68.8294	0.227471	1.60364	0.0723854	3.41558	0.850828	1.52538	0.0374169	0.700641	0.750426	1.09559	1.09559	0.67357	0.214315
VanCar11922	0.0471975	0.0333393	0.0796009	0.0466505	0.203472	70.7048	83.6835	12.4868	30.6145	23.6857	26.9392	25.5963	2.54364	1.93313	1.94593	1.91273	2.04824	2.04824	2.04653	2.08495
VanCar11926	7.89189	23.5575	44.751	41.2959	10.171	0.963696	0.872629	0.2064	1.20834	0.565478	0.598119	3.41511	1.70364	3.8442	1.99962	1.20441	0.906179	0.906179	0.550524	0.957421
VanCar11931	6.35969	9.7608	10.076	9.20211	26.1459	0.144128	0.24055	0.0710393	0.0467027	0.179397	0.315438	0.11467	0.235402	0.1895	0.811491	0.855807	0.705138	0.705138	1.38815	1.45322
VanCar11947	0.201142	0.764652	0.207427	0.40527	0.63029	6.65556	11.6187	0.383108	0.502193	0.571094	0.843643	0.737701	0.15677	1.06526	0.130579	0.230255	0.344588	0.344588	0.453427	0.103226
VanCar11951	0.593613	0.980594	1.2561	0.698119	0.85773	15.5471	10.2612	58.7506	360.212	116.685	345.895	323.59	7.36883	9.90409	2.24285	4.22368	3.30188	3.30188	4.34703	3.53069
VanCar11953	0.133139	0.390133	18.0255	4.63456	1.39891	10.7728	17.0548	29.3215	357.755	228.891	303.84	622.894	21.9814	111.55	29.4959	33.8953	29.689	29.689	45.5264	57.2773
VanCar11955	6.34256	5.55903	1.66147	1.47294	4.41386	59.954	52.1145	45.5594	3.88192	13.0332	7.6024	5.01372	11.4143	9.14509	8.58656	12.3056	8.40074	8.40074	8.85909	12.5728
VanCar11961	4.96644	5.35561	1.0795	0.701096	1.5277	0.451096	0.419282	0.744339	0.102859	1.09302	0.0650758	0.198474	0.138413	0.181476	0.0786241	0.111184	0.134881	0.134881	0	0.0499997
VanCar11969	0.125241	0.164869	0.30145	0.189369	0.866174	0.116583	0.407898	4.68171	1.30382	0.894746	5.03354	3.77708	5.03e-06	0.158077	0.427313	0.302925	0.0963103	0.0963103	2.28e-05	0.130453
VanCar11978	0.240886	0.0431761	0.0548168	0	0.0587351	0.0608031	0	0.188984	6.56186	1.4524	8.2148	2.01035	46.8707	12.0635	28.7136	14.2097	38.3271	38.3271	24.2595	12.6886
VanCar11992	5.49556	1.9774	1.45371	0.341043	0.328841	0.122863	0.156648	0.0383213	0.123205	0.266409	0.123698	0.0621947	0.487897	0.256716	0.344743	0.668241	0.609827	0.609827	0.666387	1.05766
VanCar12006	0.0150902	0.0446915	0.183899	0.143308	0	10.2576	13.5519	93.0727	3.51806	164.654	8.04378	5.67964	9.51512	1.1122	3.1734	5.07501	1.96217	1.96217	3.38461	2.29954
VanCar12008	0.0117699	0.0465097	0.230815	0.276206	0.104718	0.457014	0.168275	0.341774	0.163736	0.740184	0.412085	0.108294	11.5078	0.910613	4.23911	1.72484	3.01913	3.01913	1.75755	3.67051
VanCar12018	0.137623	0.270637	107.116	55.0489	0.0309462	23.341	33.9575	183.546	8.89265	235.036	5.51677	13.2273	2.69242	8.29882	0.678497	1.563	0.782618	0.782618	0.559142	0.375054
VanCar12019	0.229864	0.166669	0.236003	0.425447	0.108859	0.424829	0.132499	0.219061	0.319476	0.348323	1.36379	0.435004	3.22545	0.774699	2.11715	2.0858	1.18989	1.18989	2.33425	0.252852
VanCar12021	4.80765	7.19692	1.29475	0.989721	7.51456	0.519225	0.739921	1.27535	1.23764	0.648822	1.32811	1.5281	1.34376	2.23488	3.37118	2.37454	3.36064	3.36064	5.11142	5.38992
VanCar12029	5.26191	4.12239	6.77723	9.40337	1.37005	3.95317	4.64932	47.4663	46.3523	15.5172	78.6566	60.4567	123.206	91.0589	99.9992	103.958	88.8921	88.8921	107.2	135.453
VanCar12037	10.7983	12.9685	9.29374	7.90084	15.359	31.8286	11.2535	9.86502	2415.59	34.2185	3701.5	2786.86	203.279	841.262	134.875	307.64	140.654	140.654	123.395	86.2674
VanCar12091	2.51765	1.89162	0.471083	0.490834	1.63505	7.2792	2.61869	6.09717	11.6846	11.2644	0.784285	0.570222	2.43629	1.543	0.674	0.505069	1.71088	1.71088	0.51956	0.613953
VanCar12092	0	0	0	0	0.0700065	0	0	0	207.852	0.123919	189.331	129.108	1.44091	14.2524	0.491838	0	0.172394	0.172394	0	0
VanCar12094	43.3079	56.7057	22.7151	40.8907	13.8429	1.22869	0.305716	0.815747	3.0835	0.598772	1.7852	1.92897	1.64602	1.48183	1.0844	1.07815	2.06539	2.06539	1.6156	1.16644
VanCar12107	8.40225	2.14208	0.040287	0.156901	0.0879722	9.7642	13.6649	110.49	51.9075	205.3	44.5956	83.723	7.85449	20.3116	3.03183	8.95196	6.0003	6.0003	7.6647	4.53177
VanCar12108	0	0.00240104	6.37e-10	0	0.0624856	4.1e-09	0.0247212	4.0619	3.35e-11	13.5311	0.0208475	0.0104076	0.0227719	0.00972605	0	0.00585469	0	0	0	0
VanCar12110	1.27192	0.693488	0.128258	0.125012	0.353886	0.551285	0.327073	0.829092	8.57193	0.83316	8.83943	8.96578	10.1713	5.9492	11.4375	11.7036	6.40927	6.40927	9.63408	9.71786
VanCar12112	0.0373557	0.0339512	0.550701	0.39032	0.0318819	28.4132	26.3618	89.6228	13.1805	73.8271	16.0035	8.57446	0.566298	0.31347	0.0742147	0.107037	0.15344	0.15344	0.254609	0.0936532
VanCar12115	0.537407	1.38948	1.01679	1.36687	0.162744	0.221981	0.0801359	0.0473716	6.40114	0.305303	3.80062	10.016	0.428083	0.418805	0.150617	0.567419	0.469766	0.469766	0.84213	1.26153
VanCar12118	0.940571	1.48367	24.0879	12.702	7.67629	11.2886	16.6121	17.1344	9.94048	14.0767	9.50709	15.6089	14.541	30.5981	23.9701	14.8509	10.9396	10.9396	7.39015	44.8505
VanCar12123	65.1982	59.7713	3.87323	6.62863	39.5796	22.3776	14.8416	1.75977	4.02537	3.41121	2.26081	2.90677	2.18351	1.67018	1.17415	0.824301	2.73037	2.73037	0.367555	0.920404
VanCar12125	11.6497	23.4392	246.967	138.086	13.5039	664.709	877.95	912.379	327.664	819.416	769.252	229.787	2098.5	591.787	1674.81	1053.49	1857.12	1857.12	1324.58	1037.86
VanCar12127	25.9687	18.6654	184.184	166.773	312.488	6.7205	15.9525	152.018	25.5333	68.3764	18.0165	31.734	4.43653	18.749	5.75989	7.45181	10.7899	10.7899	12.1653	13.6676
VanCar12150	6.00284	7.03214	6.22871	8.92694	7.82755	79.4986	47.0386	10.9615	18.941	8.81304	13.9352	14.3924	47.7134	30.6967	45.4094	40.5902	42.1224	42.1224	36.8356	41.8926
VanCar12155	0.016989	0.00560157	0.0133175	0.0260247	0	51.7023	52.6549	0.206613	0.334375	0.0975502	0.220397	0.343892	0.123574	0.296755	0.587198	0.400297	0.323418	0.323418	0.570495	0.668182
VanCar12181	0.540843	0.423027	15.5071	18.292	6.36425	2.18742	2.17035	1.25959	0.783558	2.17657	0.541895	1.09604	0.316375	0.320901	0.504396	0.698574	1.05445	1.05445	1.49273	0.376491
VanCar12201	3.05148	2.71692	2.22389	3.44525	1.74953	6.5275	5.75925	5.52793	2.25471	14.0597	2.59888	2.05193	2.26189	2.01398	1.67665	1.70981	1.40611	1.40611	1.57912	1.20434
VanCar12202	1.18946	2.24254	3.19057	2.8781	10.1436	12.4845	16.2081	2.05378	8.8282	3.82407	12.0808	9.41414	45.7852	15.0709	47.417	35.6593	35.9882	35.9882	35.3691	89.0779
VanCar12203	102.55	69.9337	100.824	115.107	53.0189	6.04148	9.38438	6.48176	8.62933	4.55936	10.1692	11.8519	23.8522	16.9431	21.7207	21.4913	20.1884	20.1884	19.3346	24.354
VanCar12208	3.12e-09	0.00359011	0.0376576	0.0147557	4.05e-10	2.15537	0.909113	9.33195	0.700863	16.155	0.570781	0.276643	0.314018	0.251948	0.108221	0.0937148	0.10774	0.10774	1.4e-08	0.0314878
VanCar12209	0	0	0	0	0	0	0.316452	6.61331	0	3.62082	0.188161	0.199469	0.254084	0	0	0.110639	0	0	0	0
VanCar12211	0.59322	0.551954	0.208048	0.162024	1.81407	8.32518	4.9056	5.1643	14.1006	10.4117	10.1174	8.6379	1.27011	3.34165	2.54008	2.48177	2.78308	2.78308	3.57562	1.38659
VanCar12247	1.30742	1.86762	2.20387	2.84185	1.44704	3.9381	4.50196	15.3882	49.4524	23.2488	65.5202	47.2836	40.1478	21.4011	37.4926	36.3682	26.8645	26.8645	31.7606	38.4123
VanCar12263	3.18354	1.48676	4.69902	2.03091	0.780085	472.758	52.6095	1.01249	6.84828	11.078	1.02646	0.30648	12.5781	11.115	1.88961	1.36462	8.48781	8.48781	0.517363	3.35998
VanCar12269	5.24905	11.1302	5.98408	8.23196	2.80255	1.50833	0.668002	0.793473	2.61473	3.8461	3.60847	5.05667	8.73065	3.88162	9.23166	8.79967	5.59472	5.59472	6.8793	5.09684
VanCar12293	4.22873	5.1973	8.54073	5.28436	5.86462	43.4942	48.4286	12.5511	211.378	18.4298	219.377	168.54	28.68	16.3286	21.1734	22.461	18.8022	18.8022	14.8198	19.0362
VanCar12355	11.9993	142.888	120.744	155.986	937.543	3.05802	0.938165	0.0653289	0.378134	2.85859	1.71108	0.13932	0.0969174	0	0.0413729	0.0390127	10.6581	10.6581	0.232529	0
VanCar12369	2.90179	1.58614	2.13736	1.97013	0.87938	1.92407	2.02796	3.87848	4.17034	34.4754	0.254335	3.83702	22.5153	51.2945	3.35809	6.1933	29.3173	29.3173	15.7278	17.6744
VanCar12370	1.01059	0.57097	0.305089	0.208616	0.407496	1.50582	0.512329	1.57776	47.403	9.6657	30.419	53.8365	134.316	88.5759	64.7389	56.9677	106.444	106.444	94.9336	170.656
VanCar12371	0	0.0557126	0.0931153	0.0452935	0.28571	11.4437	10.8358	156.819	165.987	346.773	132.854	235.048	81.3174	69.8924	35.1541	39.3491	34.6814	34.6814	38.0276	26.9392
VanCar12372	2.86e-10	0.002029	0	0.00455644	0.0571338	0.0673749	0.0273787	0.749842	3.88303	10.4173	6.3274	2.1119	1.03933	0.358736	0.486748	0.53483	0.524221	0.524221	0.284795	0.208801
VanCar12388	1.91839	14.143	47.0635	81.9317	61.5193	0.972124	0.708343	0.534311	0.241597	0.547234	0.305213	0.371848	0.180716	0.567586	0	0.277829	0.44367	0.44367	0	0.046837
VanCar12407	0.530283	0.0244548	0.114239	0.00467578	0.184308	2.7155	3.17419	0.0984615	18.5715	16.5515	0.712149	34.4449	6.19772	40.0355	0.252849	0.0584872	1.16747	1.16747	0	0.00666954
VanCar12408	1.57484	1.23796	0.797126	0.878125	1.57874	9.09917	7.95554	8.06121	39.2949	52.5773	18.8893	14.3279	4.0559	6.95629	2.6528	2.34237	3.2012	3.2012	0.979751	2.13655
VanCar12424	17.5111	11.065	1.47152	1.97821	9.2578	9.09198	1.05717	6.0874	12.8914	93.816	6.15507	2.66371	17.7207	17.6317	3.54307	2.79334	15.7506	15.7506	4.5671	2.61958
VanCar12426	0.091097	0.089788	2.17387	0.333459	0.0814786	0.56916	0.91416	0.197224	43.968	1.72703	17.4223	18.1417	437.973	171.462	271.61	280.927	197.507	197.507	154.405	246.681
VanCar12433	0.393718	0.776142	3.24765	2.49004	0.270625	0.36252	0.900937	2.60324	1.12378	0.646262	3.75416	4.37104	2.05988	3.53197	7.74154	8.00486	2.05746	2.05746	5.26842	7.08085
VanCar12446	2.29833	1.62435	2.67547	2.7294	0.518093	2.6963	3.43328	13.9243	18.6486	12.5111	26.9998	16.4617	8.01989	5.29917	11.7419	9.56337	8.80345	8.80345	8.55495	11.632
VanCar12458	0.0228815	0.0626835	0.612827	0.375653	0.00373706	0.287223	1.15185	5.45462	17.3327	3.33981	18.1945	30.5516	83.1181	46.9641	37.5267	51.6864	44.4605	44.4605	23.7252	46.001
VanCar12461	1.89e-09	0.00366776	0.00778224	5.63e-09	0.0123094	5.69004	6.60548	3.02706	0.236841	6.0002	0.538528	0.233873	0.100776	0.111738	0.0889409	0.0981788	0.0654989	0.0654989	0.0963414	0.055311
VanCar12463	10.3634	10.3781	8.76561	13.2646	18.0914	103.918	99.1922	201.303	18.6739	88.5261	13.1177	24.1062	9.34889	9.85115	7.67401	5.15591	9.19974	9.19974	9.2931	10.4153
VanCar12465	3.08465	3.02525	1.03828	0.62452	7.02009	49.7057	74.9367	161.295	8.18175	34.6906	8.3492	20.2532	4.39666	5.45648	4.51305	4.03859	5.73031	5.73031	1.60825	5.16572
VanCar12470	5.22877	7.48753	22.9123	25.958	0.790466	21.7894	10.252	60.1554	35.065	72.1055	23.7942	29.2735	42.9362	47.8884	21.6512	22.7648	53.7535	53.7535	17.0263	20.3176
VanCar12471	0.73488	0.673323	3.9603	4.02213	0.499524	59.3385	32.4494	3.48757	8.10132	6.03731	4.802	5.92993	4.86267	4.67577	2.25115	2.21247	4.66835	4.66835	0.792788	2.21107
VanCar12492	13.6114	17.7071	7.94631	5.29882	5.09711	2.19684	1.17222	2.54147	3.66295	2.79212	2.34485	5.20882	0.663299	2.42175	1.29503	1.61913	1.27834	1.27834	1.682	1.75893
VanCar12528	1.96418	0.584597	0.491957	0.563035	0.577374	275.058	383.239	151.995	361.906	41.2926	137.557	596.152	52.2805	365.764	32.3729	71.2264	31.776	31.776	32.8616	50.3604
VanCar12550	60.6755	57.585	16.2873	11.1664	21.122	3.50553	3.05471	5.80872	2.96597	7.03729	2.72532	1.28455	2.05862	1.83502	3.8598	3.07991	4.87182	4.87182	0.432222	1.35954
VanCar12551	2.4293	2.37772	4.91778	5.96857	1.02726	9.7622	25.621	52.5543	7.92712	32.4293	8.94974	19.5389	2.48365	1.74005	3.41063	3.09775	4.48306	4.48306	8.15493	12.9912
VanCar12554	215.909	291.474	253.026	208.495	30.1634	2.85847	9.77937	0	3.49964	19.5686	7.13847	26.3594	8.02856	12.107	6.30774	6.22625	11.6983	11.6983	115.052	32.2211
VanCar12555	122.339	173.181	118.208	163.954	15.1006	2.34565	3.44115	2.24114	1.96543	3.58426	2.23372	3.35227	6.16311	3.77529	13.0067	7.11061	7.39107	7.39107	8.03727	7.4562
VanCar12558	1.04673	0.778498	0.14848	0.318489	1.9069	43.6518	53.8913	968.469	18.3727	722.582	7.93095	9.50855	5.34106	12.1962	4.8785	7.53723	11.1291	11.1291	4.73319	2.68435
VanCar12569	4.46631	9.43485	0.466891	0.431569	50.7953	0	0.64646	0.802237	0.834687	4.4999	1.30203	2.43708	6.33195	0.573096	0.88269	0	5.8135	5.8135	17.8496	0
VanCar12571	0.390172	1.30535	0	0	2.09781	2.20958	0	0	0.701016	3.08519	0	0	1.25081	2.08237	0.994383	0.989328	0.434906	0.434906	0	0
VanCar12576	10.4467	10.6735	1.83145	3.73925	13.4737	1.25274	1.46013	1.33189	1.65336	1.58723	0.572349	0.89536	1.96558	2.08163	1.50501	1.47671	1.3564	1.3564	2.45571	1.03485
VanCar12578	0.276818	0.547062	2.47465	0.920842	1.08877	170.126	193.399	170.766	90.9834	186.68	84.8953	115.136	2.49101	10.4288	1.45532	1.92376	2.09013	2.09013	1.40694	2.5559
VanCar12579	0	0	0.0977285	0.0944439	0.0661692	22.1731	36.0234	11.2866	0	4.15128	0	0.178129	0	0	0	0	0	0	0	0.134695
VanCar12593	30.195	49.5648	0	0	13.2015	26.6047	0	0	12.606	19.768	0	0	4.08299	51.2136	0	0	2.5976	2.5976	0	0
VanCar12595	4.97859	6.17221	6.2242	13.0629	1.56571	0	1.06092	0	0.800268	0.228228	0.786464	3.27264	0.142338	2.03222	1.88622	2.80812	0.942787	0.942787	7.60901	1.25432
VanCar12598	0	0	0	0	0	0.0537212	0	0	0.943587	0.0610432	2.49364	1.23244	2.41798	1.83577	2.8684	1.52625	3.70621	3.70621	0.294585	1.53036
VanCar12605	3.39569	3.61868	41.8069	19.9223	4.86687	230.057	223.935	116.627	58.9617	69.3551	55.1353	53.0645	69.4651	60.3026	46.7866	45.5383	45.499	45.499	25.3266	37.6261
VanCar12614	12.868	18.9267	9.14734	5.20199	3.68198	2.44357	2.52021	19.0256	7.26175	6.9234	4.91681	5.25234	2.38382	6.14768	2.6838	3.54267	5.67168	5.67168	5.58835	3.65739
VanCar12618	514.651	431.216	208.298	249.074	686.378	91.6027	108.856	70.299	25.4674	60.5451	44.1031	31.1947	43.7129	29.1654	74.7092	72.8669	54.4499	54.4499	70.2576	39.7025
VanCar12636	16.2369	3.27649	0.275232	0.255031	0.389569	0.667443	1.14471	2.05621	1.49884	0.228333	2.01571	2.19346	0.298298	2.05943	0.42641	0.132671	0.791961	0.791961	1.6335	1.09111
VanCar12640	3.38455	3.4193	0.356073	0.524378	5.02369	13.0311	5.93806	14.1069	3.93276	43.0675	1.20517	1.50496	3.94438	2.38077	1.50671	3.52387	3.5326	3.5326	1.24678	2.09198
VanCar12641	0.0588021	0.0971046	0.791257	0.090345	4.78757	1.01419	1.51008	0.850318	0.181574	0.777924	0.509423	0.45478	0.977751	0.448365	2.68346	2.12372	1.3405	1.3405	1.98146	1.78265
VanCar12649	0.10023	0.0659424	0	0.0398864	0.715092	1.01983	0.119277	0.168569	0.232582	0.327387	0	0.119916	0.418208	0.0685845	0.659897	0.612569	5.39617	5.39617	1.25733	0.853394
VanCar12680	0.671362	1.31553	0.586301	0	0.374725	6.61735	4.84424	4.8003	14.2979	3.56148	13.984	16.9823	20.905	4.95576	22.4075	20.505	16.9898	16.9898	19.1054	13.0475
VanCar12686	7.55409	8.82149	0.54914	0.485143	12.5637	0.262466	0.293164	0.491517	0.266231	0.28939	0.136209	0.233831	0.0983958	0.326605	0.163149	0.153358	0.247304	0.247304	0.193824	0.161958
VanCar12697	0.00820286	0.0354973	48.8688	54.0296	0.138823	0.793166	0.829558	1.05782	1.08541	0.840968	2.37665	1.98455	0.228242	1.53954	0.208967	0.304335	0.259437	0.259437	0.280196	0.276311
VanCar12702	0.0792767	0.0520522	2.22283	1.11098	0.118385	204.735	261.625	183.222	231.4	329.642	308.105	252.39	83.0355	57.7967	91.0138	77.0296	62.3472	62.3472	84.5737	106.817
VanCar12704	11.1458	1.25821	1.06866	0.758484	0.14665	0.106907	0.0677899	0.0487138	0.0670071	0.105874	0.167981	0.298273	0.637895	0.32219	0.890547	0.585419	0.594155	0.594155	1.70154	0.928727
VanCar12718	3.61767	3.12859	37.2218	3.36876	3.61618	0	0	0.182272	2.47456	0.438619	4.00392	1.54018	0.862216	0.167828	17.8793	8.44036	2.77079	2.77079	4.57443	2.6206
VanCar12724	2.95215	0.928257	0.192222	0.0936789	0.0353596	25.9627	28.4778	51.7463	16.301	83.206	30.2149	20.8041	17.1449	8.32194	12.9703	10.7026	14.8924	14.8924	19.2516	12.7828
VanCar12735	0.66554	0.658035	3.22803	3.76091	0.494789	1.48035	1.84728	0.727187	0.510909	0.448879	0.235209	2.23117	2.19598	2.09724	1.08958	1.78446	1.34317	1.34317	0.449208	1.12398
VanCar12778	21.5075	14.0556	21.7742	3.37997	2057.24	54.8318	17.4365	17.515	4206.52	207.621	1835.28	1604.56	17867.3	10694.3	9378.74	7877.14	10021.3	10021.3	2874.6	8916.58
VanCar12779	1.34516	0.488301	0.841515	0.26959	2394.81	2.77502	0.403377	0	1.57083	1.19739	0	0.254125	1.56294	0.86643	1.47206	0.561543	66.5961	66.5961	0.869949	1.92231
VanCar12780	5.2367	7.41406	4.37914	3.12719	5.83526	245.32	201.196	100.061	3480.01	421.164	4104.24	2581.23	9772.29	2434.74	7385.21	4836.94	6958.89	6958.89	2342.31	6358.55
VanCar12788	10.7805	10.2455	12.5627	12.1158	12.7456	67.4443	51.561	64.2124	12.0375	23.2376	9.2583	17.3755	29.0093	24.4609	14.8548	32.5106	21.0852	21.0852	18.1498	23.4698
VanCar12793	17.708	15.2839	20.037	15.3889	27.1638	127.895	118.421	51.1809	624.24	34.9031	397.859	584.541	52.318	222.211	38.242	36.7931	36.5011	36.5011	42.1123	32.233
VanCar12828	1.35413	2.12635	8.01926	8.2946	11.9483	5.0349	4.69312	0.99449	3.27936	1.34173	12.6338	2.74945	32.7062	77.2335	14.8743	29.5913	9.46551	9.46551	9.93222	33.8127
VanCar12830	10.6987	11.616	2.09961	3.68237	10.714	2.44612	1.52486	2.53552	2.10725	1.98791	0.830307	2.05117	2.5496	3.88236	1.53185	2.63754	3.25392	3.25392	4.66205	0.898855
VanCar12831	21.525	10.4841	2.59889	1.81046	17.6998	5.54542	5.60344	13.5516	2.39378	15.0746	2.71134	1.58589	1.41597	1.74695	1.91279	1.85754	2.56284	2.56284	1.23034	0.368884
VanCar12834	7.03803	6.46228	1.09766	1.06972	10.7759	0.989526	0.920805	0.229352	0.524982	0.647205	0.241097	0.122358	0.342536	0.336283	0.400161	0.274278	0.719974	0.719974	0.407972	0.138707
VanCar12849	5.84045	1.07028	0	0	0.0377705	0	0	0	0.0369182	0.133373	0.139105	0	0.0331264	0	0	0	0.0727212	0.0727212	0	0
VanCar12858	21.3393	22.4187	65.5986	66.1524	17.9109	12.3236	20.799	9.23118	16.6723	7.78936	22.2822	26.3649	57.049	59.9248	84.1311	70.3471	38.9608	38.9608	58.3227	92.6445
VanCar12862	0.0778431	0.166576	0.156825	0.305741	0.519732	0.971667	0.502806	0.216269	0.496383	1.48871	0.796808	0.923273	3.4818	0.794033	0.755232	0.711615	1.86514	1.86514	1.53849	0.348873
VanCar12908	0.389523	1.07944	0.184614	0.119501	0.392241	0	0	0	0	0.692874	0.109259	0	3.57647	0.70879	0.332818	0.251738	0.665521	0.665521	0	0
VanCar12928	17.2178	19.2444	17.1494	6.41907	9.66208	399.099	324.688	23.4253	18.4622	25.0782	15.1999	14.8231	46.9164	50.0148	34.4881	31.672	41.5538	41.5538	27.079	57.3652
VanCar12936	3.13722	4.98458	28.3976	43.3601	9.63146	47.3526	62.9931	18.3572	25.3257	25.7087	37.2634	30.2017	24.5531	21.9605	19.5017	25.9029	17.8407	17.8407	13.0589	20.6159
VanCar12953	0.0306071	0.120857	0.149323	0	0.0681938	0.339686	0.434908	4.56889	0	1.18013	0	0	0.191088	0.0626851	0.366862	0.192172	0.244367	0.244367	0.229033	0.103725
VanCar12974	0.689261	2.11789	0.25024	0.185419	0.207881	0.278299	0.069311	0.164295	3.02657	0.30339	0	0.838834	0.595081	5.34951	0.632727	0.34196	0.496803	0.496803	0	0.216555
VanCar12976	54.0989	22.4873	0.824334	0.0639813	0.996325	1.48016	1.09982	0.721786	2.12767	0.712229	3.49426	3.75649	17.6272	13.5363	22.1921	12.7386	36.529	36.529	24.1652	25.2889
VanCar12986	2.17803	2.03679	14.0593	4.86636	5.95986	2.88335	5.43312	8.86299	0.939401	12.869	1.99443	2.06034	1.94506	2.12672	3.43998	2.91155	2.61836	2.61836	1.27064	2.12458
VanCar12987	2.29523	2.04795	5.57339	4.75247	1.71366	71.0903	103.645	51.2406	6.8797	20.8383	13.4007	11.1207	20.6488	13.059	19.0971	20.9459	12.9398	12.9398	12.6087	14.3149
VanCar12999	0.129903	0.168038	0.399821	0.287534	0.778946	0.602455	0.97642	4.29389	0.593417	4.42124	0.20917	0.578596	0.194353	0.183966	0.251053	0.152924	0.126885	0.126885	0.858538	0.0500468
VanCar13002	1.45e-06	3.64e-07	0.101436	5.85e-07	4.42e-06	3.49324	3.16801	15.9647	2.97e-06	3.53169	0.343308	0.176488	2.87144	1.07788	1.5523	0.409072	1.76458	1.76458	4.92e-06	3.16382
VanCar13008	0.0456203	0.0270557	0.173898	0.106079	0.364837	11.1819	13.0036	811.96	1047.28	311.478	1697.63	869.278	4.29697	14.833	1.02691	1.12387	1.04162	1.04162	5.05947	0.665751
VanCar13010	5.45005	1.55853	0.298748	0.207703	1.36258	0.240842	0.18633	0.514979	0.120844	2.65243	0	0	0.270988	0.214024	0.744066	0.658126	0.356232	0.356232	0.26199	0.296249
VanCar13013	49.6313	8.7014	1.68562	1.91607	1.843	0.517367	0.286607	0.512743	0.130018	0.8883	0.171437	0	1.04854	0	0.31712	0.301086	1.94565	1.94565	0	0.409902
VanCar13019	0.0166878	0	0	0	0.0297646	7.1778	12.8679	0.634939	16.3801	24.2578	24.0425	7.36899	19.8514	4.93302	10.0854	15.2803	14.8812	14.8812	10.8012	13.4689
VanCar13026	4.15461	1.44976	25.6671	60.1619	7.68012	0.415258	0.545728	0.0966762	2.46541	0.197753	3.35544	1.99837	2.26166	1.43527	3.29007	1.93471	3.63668	3.63668	1.94596	3.54083
VanCar13041	0.0256505	0.139339	0.557787	0.241666	0.148414	0.355749	0.406462	12.8202	29.7978	10.6637	24.6359	29.8754	47.6255	22.9145	31.004	30.0112	33.6863	33.6863	29.0689	34.3836
VanCar13046	18.1172	17.5677	102.838	125.499	2.96724	6.04772	5.10664	18.2123	27.6793	22.7154	54.4016	37.6244	38.23	21.7187	48.1741	42.0003	31.5684	31.5684	49.0713	34.7806
VanCar13064	0.0817172	0.0806509	0.200141	0.116924	0.378892	0.045351	0.116545	0.552004	784.017	0.334549	466.85	286.488	0.764359	12.7417	0.349295	0.041181	0.18638	0.18638	0.491307	0.111181
VanCar13065	0	0	0	0	0.17334	0.785676	0	0	1.6537	9.98219	0	0	0.295514	0	0	0	0	0	0	0
VanCar13071	0.0569282	0.168132	0.146315	0.212774	0.0255286	30.4491	44.8671	8.32296	2.38327	4.37487	1.67465	1.47183	0.267066	2.02679	0	0.596626	0.90725	0.90725	0	0.404624
VanCar13072	0.339429	0.32609	0.408358	0.379958	0.535422	0.243385	0.245191	8.46528	3.73949	7.91317	1.49477	4.47836	0.874633	1.56664	0.784563	0.950246	1.51431	1.51431	1.68051	0.53776
VanCar13156	0.0202626	3.9e-09	0.019967	0	0.00746493	8.28e-09	0	0	3.30407	0.07599	1.06676	0.221907	15.5526	1.23113	3.15571	0.35117	11.1278	11.1278	0.489113	0.695088
VanCar13165	12.0233	12.1102	0.767936	2.43981	11.4274	2.37985	1.7651	0.696718	0.688858	1.97386	0.87432	0.891172	0.978374	2.09844	0.528958	0.706812	1.8808	1.8808	0.496107	0.729668
VanCar13166	41.6304	10.0718	1.72064	0.620059	3.49173	0.41507	0.514941	0.364683	0.43693	0.581674	1.01084	0.234098	1.38185	1.54614	1.53863	1.34458	3.626	3.626	2.76216	6.21074
VanCar13175	0.132138	0.315518	0.0264223	0	0	0.793987	1.07884	1.27532	1.37829	5.4122	1.68418	0.875611	0.721409	1.02999	1.01413	0.600299	1.13107	1.13107	0.323842	0.40437
VanCar13181	4.74807	7.7601	37.3688	60.6231	0.704605	27.0095	42.555	5.00356	15.4509	3.71539	23.6399	28.2162	68.8794	57.1037	59.6841	65.8203	54.7675	54.7675	46.9764	70.5691
VanCar13200	7.23571	8.05092	33.8498	33.0205	17.0437	3.03374	2.84965	3.14922	5.27474	3.28027	6.5271	7.46705	41.7476	29.57	38.469	46.3899	19.8663	19.8663	27.9084	28.9437
VanCar13208	3.06061	3.85337	7.98026	8.28502	8.10966	41.0841	40.02	315.65	28.1117	233.774	26.8145	23.5043	20.0439	17.5773	15.6712	15.4444	18.1502	18.1502	12.0826	12.3268
VanCar13212	22.7067	17.434	2.79583	4.21596	8.60378	2.70974	0.876015	0.838116	0.154862	1.97955	0.827786	0.883302	1.66459	0.190512	1.1564	1.3452	0.603081	0.603081	0.752484	0.501046
VanCar13220	6.51022	6.45694	4.61934	5.15763	1.97523	0.725944	0.492206	0.77686	0.856909	0.557113	1.01762	0.828401	1.39329	1.51322	1.10712	1.50788	1.29898	1.29898	0.460838	1.35651
VanCar13239	0.0700463	0.282134	0.12911	0.126178	0.403779	393.406	371.876	59.7682	0.764527	23.38	0.453769	0.671269	0.623819	0.322339	0.56963	0.340783	0.525817	0.525817	0.0718167	0.114532
VanCar13240	1.72483	0.204071	0.0345949	0	6.79209	69.6369	0.12626	4.39653	38.067	51.9992	0.0317137	0.0318867	27.2636	51.6477	0.0761485	0	21.7174	21.7174	0	0
VanCar13243	2.57127	2.18695	8.54001	16.5359	9.54151	197.592	159.904	25.2229	172.865	81.7653	107.038	137.703	33.7378	69.6021	19.5189	24.4547	36.8843	36.8843	22.9176	26.0983
VanCar13250	0.180426	0.228501	1.0165	0.381551	3.62468	0.0715941	0.0950933	0.903648	7.36977	0.367057	0.348037	8.03858	2.73978	5.05087	0.636931	0.334709	1.64375	1.64375	0	0.272093
VanCar13259	0.387144	0.0811279	0.11291	0.275271	0.271377	0.227763	0.0823063	14.987	3.50839	4.92054	0	3.74079	5.67349	0	0.0618659	2.94273	3.50763	3.50763	4.67146	8.40232
VanCar13263	3.26666	3.99205	2.0239	2.00058	5.21431	1.38894	1.07671	1.3201	0.237462	2.00219	0.447977	0.302078	0.0710215	0.138953	0.119927	0.112948	0.0519587	0.0519587	0	0.114141
VanCar13285	14.0725	11.9065	4.08246	5.92951	9.36019	2.716	3.13317	2.01861	4.23967	1.89723	1.7968	1.48114	9.75697	10.5165	3.90462	9.98234	8.95168	8.95168	1.5194	6.64307
VanCar13287	18.0607	16.1797	3.5649	3.94037	15.9524	2.35876	1.47042	0.346757	1.39404	0.766989	0.54769	1.04207	3.55184	1.68738	1.98319	1.89211	3.07802	3.07802	0.512502	1.5513
VanCar13292	5.08303	0.461598	0.0367617	0.0358094	0.0537637	0.292938	0.42831	1.33077	0	1.25794	0.132891	0.0675817	0.0470826	0	0	0.113564	0.103224	0.103224	0	0.153228
VanCar13337	15.1862	7.8008	97.911	84.7688	0.933225	281.846	155.5	194.285	321.704	5.09565	250.068	187.554	2.92629	307.793	185.319	155.663	343.123	343.123	315.971	151.127
VanCar13360	0.149275	0.350436	0	0.0727576	0.106741	10.1786	4.27236	2.2625	0.610999	11.595	0.132003	0.279394	0.464994	0.493069	0.246221	0.615891	0.681164	0.681164	0.924795	0.00727817
VanCar13366	0	0	0	0	0.0659628	16.4085	11.6072	790.284	2.67387	6235.26	0.994793	1.211	1.42641	1.84022	0.413714	0.293871	0.651506	0.651506	0	0.39244
VanCar13376	7.92626	8.26336	6.55213	6.27782	8.66971	5.21048	3.67048	2.48232	4.32206	2.28011	3.77616	3.44187	21.833	16.643	8.84941	9.60345	17.0703	17.0703	8.17118	7.15339
VanCar13383	0.0269296	0.159119	0.894184	2.06839	0	230.211	83.2128	142.517	3.45234	1062.07	0.850457	0.251761	0.0842045	1.35	0	0	0.0613241	0.0613241	0	0
VanCar13384	0.0122255	0.0211741	0.0711839	0.0417658	0.021664	3.78949	3.49653	10.2953	1.23e-12	50.8948	0.0131498	0.0131412	0.00952418	0.0613368	0.00786596	0.0295637	0.0209544	0.0209544	0	0.0099291
VanCar13397	14.2815	17.6924	20.2414	39.9241	30.0902	85.6054	120.939	1430.44	8.49572	269.594	20.6551	23.4182	8.83266	5.94508	8.82828	9.36131	9.26806	9.26806	11.3608	19.3458
VanCar13420	5.26067	6.74113	0.971572	1.03208	11.7251	90.4865	82.2183	184.906	613.514	100.732	808.833	640.74	59.3873	108.418	62.4563	61.9642	102.171	102.171	97.7782	131.922
VanCar13428	4.02465	8.12037	0.141042	0.183502	0.253659	0.163717	0	0.486261	4.51512	0.787581	0.600626	1.73182	1.71884	6.71005	1.93559	2.16229	14.3104	14.3104	5.32841	7.75405
VanCar13434	1.01701	1.02924	0.322968	0.593569	5.87447	19.7589	19.8262	96.7088	2.4209	42.1989	3.33965	3.08117	7.966	1.97671	5.9968	3.38152	4.62665	4.62665	6.28198	2.83098
VanCar13446	3.2852	2.77818	13.3136	4.40785	1.586	73.7756	64.2295	314.286	313.459	189.289	258.88	306.428	155.057	355.811	82.1152	135.688	71.3717	71.3717	92.1501	63.3967
VanCar13447	0.308576	0.55128	24.7815	7.38563	0.811691	52.508	71.4618	525.997	86.5056	96.2165	176.064	104.738	118.333	64.8172	54.5823	80.2963	43.4786	43.4786	55.7171	44.4729
VanCar13466	13.9296	26.5335	23.1449	37.6467	47.3436	68.8334	130.403	36.9288	3.05271	39.7641	6.76084	5.37167	6.14924	3.10077	4.40492	4.51976	2.46807	2.46807	4.85842	4.70559
VanCar13473	3.31338	1.33528	0.900208	0.641905	3.56341	0.402189	0.640665	0	1.26724	4.08742	4.29425	2.82146	13.6021	4.23672	24.726	16.0785	19.0639	19.0639	36.6211	14.0357
VanCar13475	22.0932	3.83014	0.635088	0.604827	0.188862	0	0	0	0	0	0	0.379828	0	0	0	0	0	0	0	0
VanCar13476	611.432	876.571	56.5848	29.558	1127.75	2.15132	1.33368	0.339463	24.8452	4.98371	32.8867	22.3549	104.439	18.2994	106.408	109.236	181.864	181.864	210.054	134.377
VanCar13487	7.41058	9.39645	1.22451	0.907943	8.40702	1.71581	1.46228	1.61411	10.1839	6.49244	6.72757	13.7032	20.103	32.1935	13.5793	15.4983	25.6283	25.6283	10.2016	16.8344
VanCar13490	27.2944	30.5862	3.98517	1.20456	75.7971	4.87708	5.41118	10.23	1.03075	6.11807	1.71705	4.54155	0.459524	1.46043	0.603001	1.78691	0.970951	0.970951	4.26482	0.867528
VanCar13514	6.31202	4.60939	4.04369	3.97305	1.50607	126.957	128.378	19.0993	2.82389	17.5598	4.50592	3.39066	1.52627	1.17869	2.24915	2.6947	2.88512	2.88512	2.71123	2.98258
VanCar13516	0.909475	1.11866	0.833237	1.28421	0.848296	9.23093	10.7159	4.38017	0.750368	4.98249	0.426058	0.836163	1.4373	1.11409	0.609822	0.770227	0.955368	0.955368	0.699465	0.659381
VanCar13517	3.94267	4.32892	0.372337	0.375979	6.48464	0.717745	0.598283	1.13393	0.807628	0.877127	0.9135	0.549484	0.428335	0.361941	0.533751	0.553295	0.591629	0.591629	0.531623	0.467091
VanCar13521	319.83	70.6109	20.8068	4.16429	38.6756	9.28968	9.58073	13.7346	6.06509	15.8735	21.4976	8.15763	21.1887	14.1274	27.1261	17.619	29.4936	29.4936	18.2563	38.5382
VanCar13529	4.89793	28.5902	12.7164	2.64061	244.159	1.62727	0.616899	0.292272	16.87	0.516206	7.24875	6.85194	11.6857	6.3786	4.20357	7.0164	10.6584	10.6584	2.8622	2.64821
VanCar13544	0	0.0300656	0	0	0	0.679301	1.83594	37.4072	11.1431	14.8476	5.13805	9.11823	11.8525	6.67335	3.57357	4.5945	7.23608	7.23608	2.92847	2.29793
VanCar13552	4.05398	3.38523	0.651564	0.561308	13.735	0.917944	0.671281	0.726763	0.617367	0.936994	0.245608	0.353176	0.226649	0.719021	0.168604	0.436269	0.57169	0.57169	0.234697	0.400316
VanCar13558	54.9349	51.0708	4.25951	4.19013	61.4595	15.0087	19.9077	17.7279	5.54092	16.9206	9.24063	8.1398	1.39366	4.26427	2.25685	2.8579	2.51109	2.51109	1.33408	3.22846
VanCar13580	8.82284	9.7511	117.528	84.398	15.6826	231.53	321.982	221.657	56.6017	96.7714	76.7199	89.2686	92.3672	108.745	102.888	116.367	75.2541	75.2541	77.6315	87.291
VanCar13585	2.08407	1.33874	3.10161	1.69427	3.55646	9.76899	13.5314	14.8763	19.3186	18.999	8.95204	15.9627	12.3684	40.4649	7.37903	3.91944	9.97022	9.97022	3.97791	17.8688
VanCar13589	3.20401	10.875	0	0	33.4087	63.2702	0	0	96.1454	67.3377	0	0	85.3409	232.831	0	0	34.8314	34.8314	0	0
VanCar13590	8.87215	8.60379	18.65	18.2186	5.55022	13.4751	18.5239	10.0996	4.86699	17.954	9.38283	5.72785	2.47863	2.80258	4.95821	4.53108	3.67734	3.67734	5.08724	4.10271
VanCar13591	4.0253	3.39944	3.61352	3.18649	2.68208	7.57786	13.128	103.047	12.8985	33.9789	15.6833	17.042	16.6135	12.5213	12.1131	12.6642	9.45596	9.45596	14.871	11.4169
VanCar13597	12.9416	13.255	0.990543	0.602199	26.1145	0.721063	0.572871	0.322173	0.520348	0.39541	0.102692	0.482245	0.0491547	0.478307	0.370041	0.386846	0.503971	0.503971	0.572197	0.156174
VanCar13634	2.25492	0	7.86734	0	0.252702	4.28709	2.44802	3.2582	4.51954	9.14541	0	21.9018	2.42766	36.3424	9.43906	3.13345	6.11356	6.11356	0	24.4708
VanCar13636	2.72263	3.29686	4.69651	5.44947	4.21383	4.30659	3.69851	4.03898	1.69102	2.19552	1.40706	2.50912	2.13052	1.91454	3.2667	3.24422	2.16409	2.16409	2.55971	3.1063
VanCar13641	18.3841	18.8598	1.81083	2.39243	34.1708	1.35102	1.26989	1.40776	1.79748	1.63356	0.553153	1.60352	0.210407	1.39446	0.429776	0.71675	0.976012	0.976012	1.63044	0.618206
VanCar13676	0.705081	0.893393	10.659	6.21462	0.461949	18.1563	11.309	4.94046	7.95929	0.439213	5.08069	9.71507	0.249099	1.30344	1.76168	2.05852	2.03385	2.03385	3.75181	6.71527
VanCar13692	0	0	0.0713148	0.104216	0.0522244	124.043	123.559	1.72106	0.662836	16.9453	0.387009	1.44236	13.082	0.539644	3.97401	11.4594	2.57425	2.57425	2.18729	4.60804
VanCar13702	12.2848	12.2288	19.9422	17.4846	22.4279	17.6151	18.8737	35.2454	11.3077	33.9342	8.56107	11.6155	4.92622	7.41362	6.63563	5.83895	7.61597	7.61597	11.8238	7.18887
VanCar13713	5.75434	4.59226	3.20654	4.24294	3.17127	17.954	19.8582	12.4709	10.8785	4.80154	11.9159	12.9022	72.0553	60.5459	50.0968	38.6604	44.3512	44.3512	34.422	79.6227
VanCar13725	0.172657	0.198886	0.104921	0.170378	0.0640863	0.0798334	0.305675	0.361726	1.65193	0.203695	4.17755	4.37313	11.0026	8.17944	6.11585	9.11595	5.84298	5.84298	3.00326	11.1787
VanCar13726	0.603032	0.285612	0	0	0.939073	0	0	0	8.71499	5.10295	8.45292	18.3204	15.6766	22.576	2.26321	13.5023	31.9807	31.9807	0	10.8434
VanCar13741	5.42253	0.556569	0	0	7.77555	3.88409	1.89557	0	9.23026	1.81794	20.8533	1.85743	71.9663	9.23573	23.0214	40.4242	56.3631	56.3631	5.45869	52.1901
VanCar13755	0.76789	1.02285	0.358658	0.344494	9.59673	0.0726692	0.0377791	0.0232809	1.67735	0.137737	0.512409	0.349624	4.92025	2.20322	1.70584	1.27194	2.93729	2.93729	1.19997	2.01072
VanCar13764	5.01094	5.00153	0	0	1.26351	2.14354	0	0	0.903908	93.2831	0	0	4.85532	4.19336	0	0	1.66733	1.66733	0	0
VanCar13809	0.992436	1.91374	0.0262148	0.0384224	0.0890263	0.479049	0.382901	1.12974	0.716499	2.23507	1.01245	0.55607	2.93729	0.449426	5.95322	1.3994	2.87855	2.87855	1.68445	1.40666
VanCar13813	0.52297	0.65288	1.03599	1.21865	0.961293	19.6252	28.1489	8.60423	3.26147	5.91182	11.9709	5.42836	7.2471	3.28456	6.20263	11.4842	3.75071	3.75071	8.82356	7.90451
VanCar13814	2.46061	2.38047	0.404664	0.390889	0.0682117	0.526452	0.877053	3.66203	0.529235	4.15905	1.39737	0.737222	0.35566	0.483462	0.215538	1.02343	0.860644	0.860644	0.624896	0.41811
VanCar13819	0.0579789	0.0687209	0.0836409	0.190197	0.357575	0.417998	0.325189	0.384483	31.9376	0.621149	9.89938	45.2666	16.1359	77.9396	11.3565	32.6262	19.1224	19.1224	34.5257	42.0101
VanCar13832	74.8412	72.7579	65.5139	53.9823	46.9984	48.4836	57.1865	352.239	104.943	237.81	119.309	143.765	108.099	98.7274	120.827	117.529	90.2125	90.2125	113.198	149.028
VanCar13833	4.46653	3.39751	4.88787	6.32365	1.04969	1.86739	6.2487	7.01071	1.01133	0.240728	2.35947	4.04669	1.00274	4.32318	4.40017	4.57145	2.68678	2.68678	2.97594	4.82082
VanCar13844	33.2154	23.3567	7.97034	3.61369	54.7881	6.09635	14.4298	10.23	1.03075	9.29947	8.58525	0	9.19049	2.92086	6.03001	13.6996	1.2946	1.2946	8.52964	0.867528
VanCar13846	0.171237	0.985132	139.929	111.378	0.991208	21.2715	129.23	40.1949	4.90899	5.02787	8.77432	24.3876	0	0	39.7617	41.8347	14.9234	14.9234	46.8506	70.323
VanCar13848	3.29318	2.50622	14.5307	13.8672	3.18684	29.8717	113.716	321.428	36.9515	63.6696	166.295	121.272	24.1608	13.5178	68.9611	71.2711	22.1768	22.1768	52.0767	47.3339
VanCar13866	1.2478	1.05684	65.1111	40.7477	22.839	0.617337	0.613201	0.282467	3.27555	0.643056	9.70251	4.04172	0.289641	0.542444	0.340483	0.367544	0.418423	0.418423	0.641318	0.292578
VanCar13870	2.25491	2.31335	4.99643	2.57762	1.14712	0	0.96485	0	7.5182	1.02318	3.63301	10.9382	11.0116	22.9683	8.99699	16.5266	13.4672	13.4672	9.17778	13.9471
VanCar13871	8.956	9.03452	9.3545	7.28945	10.7956	1.06012	2.42177	1.48523	6.86793	1.46167	6.20066	13.4749	10.7336	17.7703	11.4872	16.7583	11.3672	11.3672	11.6969	16.6869
VanCar13883	0.415666	0.190994	1.13606	0.413137	0.745326	1.69378	0.411895	0.489575	95.2116	0.65837	48.2091	64.0426	2.59973	33.8484	3.06084	3.911	8.95966	8.95966	8.74367	8.93677
VanCar13894	0.532936	0.234206	0.50809	0.153986	0.381164	0.123116	0.0255765	0.211413	5.59227	1.11558	6.19859	9.15958	1.08976	2.3938	6.45123	5.42334	0.912852	0.912852	3.32528	4.48752
VanCar13895	0.313985	0.262446	0.320048	0.368809	0.397602	0.0334949	0.0424136	0	0.0839934	0.189738	0.105767	0.160637	2.14779	1.0824	1.94424	3.66296	1.73635	1.73635	1.96187	2.02327
VanCar13905	16.1806	20.7026	4.69298	4.935	21.6117	24.9782	11.2926	20.3797	25.9909	18.2734	13.8304	22.2791	76.084	107.907	39.2829	57.7452	54.2454	54.2454	39.64	77.2258
VanCar13910	7.08752	2.08598	0.950472	0.667269	0.226899	0.411167	0.690755	0.72818	0.294819	1.13548	1.41511	0.290562	1.85077	7.70172	0.401174	0.866123	0.385757	0.385757	0	0.732093
VanCar13912	0.39891	2.4329	4123.59	8088.19	355.317	5.03246	6.96198	5.47325	47.5376	6.91578	276.696	92.3026	1.98188	1.56714	6.81661	4.36507	4.01045	4.01045	19.4954	4.96542
VanCar13926	1.45e-08	1.41e-08	0.0809552	0.0268354	0.180282	3.69432	3.05609	1.59273	0.102108	1.81799	0.0751148	0.0248021	0.405892	0.118384	0.148111	0.197283	0.258564	0.258564	0.0828155	0.318026
VanCar13950	0.132451	0.156537	0	0	0.0474714	0.0735884	0	0	1.01619	0.293518	0.597024	0.865398	10.7673	3.31744	9.1837	7.58553	16.8917	16.8917	8.31416	2.99069
VanCar13996	0.178455	0	0.304309	0.286514	0.824491	48.4165	40.7627	185.009	24.8888	392.294	20.7538	10.7887	13.7962	3.32814	9.94161	4.37914	9.46378	9.46378	5.75583	5.3131
VanCar14007	3.77921	7.3117	0.56905	0.596316	3.82156	115.316	161.638	54.9463	0.378496	13.8757	0.205532	1.12763	1.79985	1.40912	1.04086	0.473953	1.63852	1.63852	0.232766	6.14111
VanCar14061	0.263845	0.240277	0.0126407	0.0243451	0.220616	0.0972506	0.017981	0.0440944	0.469794	1.09222	1.73e-08	0.0721853	3.1542	1.5105	0.160173	0.193737	2.08092	2.08092	0.168652	0.195015
VanCar14066	7.63334	7.33565	0.174452	0.250769	12.8004	0.400968	0.0599761	0.0884486	0.274043	0.281322	0.245864	0.0946796	0.532947	0.405636	0.0679525	0.127744	0.811449	0.811449	0	0.12877
VanCar14067	4.6708	4.67845	4.36	5.42142	4.95239	5.11358	4.74361	30.6075	44.7336	13.8036	53.6814	53.0677	14.2615	32.3489	18.7036	18.753	15.9352	15.9352	16.7058	29.84
VanCar14080	5.03263	5.22691	7.91003	8.04466	4.19491	89.8571	67.7141	467.055	45.9795	266.532	36.6381	78.6512	19.2186	40.9662	16.0178	19.9602	16.7724	16.7724	21.6271	12.1692
VanCar14089	0.23145	0.416858	0	0.0998553	19.0171	0	0	0	1.21358	0	0	1.69492	12.0819	27.6231	7.59406	2.09086	5.52453	5.52453	0	0.712058
VanCar14091	0.871607	0.704368	1.00489	2.3041	0.596348	0.157896	0.0978484	0.254066	14.8597	1.33819	3.10417	20.6848	3.24986	6.82053	4.74082	3.51344	2.39454	2.39454	1.80392	1.34449
VanCar14135	0.562977	0.515482	2.70991	2.42217	0.980959	2.98633	23.7153	66.8153	3.76684	18.8311	33.4154	25.4652	2.8605	1.37573	14.5739	13.4874	2.49229	2.49229	10.8585	9.97582
VanCar14155	1.10218	1.02168	2.20348	1.29833	0.36945	1.45531	2.42882	3.79799	1.83194	13.9087	0.558776	0.91762	0.546592	0.255935	0.703852	0.673323	2.10385	2.10385	2.10929	0.694299
VanCar14156	1.83661	1.96577	3.17727	1.28129	0.208813	0.959852	1.91752	1.72941	0.402732	3.78541	3.86478	4.2261	0.720997	1.51764	5.03873	7.64398	3.3828	3.3828	8.32197	1.59877
VanCar14178	3.67062	6.62634	1.08774	1.09398	5.33984	1.65329	2.06559	3.93157	0.552361	3.67801	1.58747	0.516167	6.30677	7.91034	1.03539	1.48209	1.25125	1.25125	2.15226	1.18853
VanCar14180	9.29585	7.69811	2.17908	2.0378	10.8039	1.78414	1.98978	2.13592	1.51218	1.34133	1.38409	0.941784	1.57342	1.7855	1.62947	1.71306	2.13967	2.13967	0.262291	1.42361
VanCar14234	9.81948	5.75297	12.6035	8.50569	8.3608	5.30602	3.74255	7.39286	11.3267	14.7624	10.7641	8.21478	91.6896	93.9753	89.0694	85.7407	88.1491	88.1491	56.6923	66.4626
VanCar14269	0.0414382	0.0136397	0.0335009	0	0.0246027	3.25704	3.6607	28.8745	7.54407	59.169	22.4574	7.51708	5.17309	0.790125	2.45458	9.49526	10.2111	10.2111	9.6563	1.25727
VanCar14270	0.759871	0.526453	21.4549	9.03545	0.731875	557.841	737.848	64.2533	99.7487	78.3378	132.503	142.711	122.957	112.867	167.223	150.341	103.035	103.035	54.7157	99.9976
VanCar14291	23.5832	15.7774	6.35304	2.2261	17.4191	3.29803	1.73141	1.7458	1.70605	3.66053	2.55972	0.671814	5.46043	1.62525	0.196849	5.69591	5.55444	5.55444	10.7954	2.15891
VanCar14327	2.80727	3.29575	4.37758	5.31606	2.76981	25.6997	30.6439	18.1271	6.85174	14.03	8.89935	6.70404	6.8624	7.19366	10.0811	8.50716	7.29523	7.29523	7.87085	8.21173
VanCar14329	5.35531	7.24811	14.4292	3.55709	3.18813	298.132	325.193	1066.61	125.336	652.247	239.173	152.767	150.925	74.117	125.183	135.531	63.5093	63.5093	67.7853	59.2122

## Sheet: HW-DGEs
Supplementary Table 3b List of genes that significantly differentially expressed by comparing consecutive hindwing developmental stages
tracking_id	LarvaeFW1	LarvaeFW2	LarvaeHW1	LarvaeHW2	72hAPFW1	72hAPFW2	72hAPHW1	72hAPHW2	5dAPFW1	5dAPFW2	5dAPHW1	5dAPHW2	OMFW1	OMFW2	OMHW1	OMHW2	MelFW1	MelFW2	MelHW1	MelHW2
VanCar00048	0.0431859	0.0425758	0.593843	0	0	337.769	509.891	53.8815	6.54507	177.146	1.63829	8.61345	18.0809	4.02254	4.74386	17.2617	4.92104	4.92104	4.64521	2.02057
VanCar00062	5.90267	3.32448	2.91979	1.33485	5.85024	1.32897	1.99605	0.986877	4.76524	2.70041	14.4783	5.35219	134.96	24.9581	176.039	180.489	136.108	136.108	117.213	219.58
VanCar00065	62.858	104.876	48.4322	6.1448	90.5243	0.835285	0.761352	0.420441	7.08312	0.383389	0.315331	3.97248	0.178998	3.34166	0	0.0717968	1.11127	1.11127	0	0.0484228
VanCar00070	0.0339129	0.0335451	0	0	0.0200564	38.7732	18.1127	0.687693	0.0785257	0.274386	0	0	0.0352392	0.623642	0	0.0275529	0.0258239	0.0258239	0	0.0185244
VanCar00074	1.30992	1.24909	1.71278	0	4.77493	5.80818	3.26899	1.84756	140.701	5.95963	24.7963	60.1606	32.4226	74.7282	23.9968	20.4562	48.7073	48.7073	37.4934	80.9507
VanCar00078	0.857913	2.47231	0	0	1.34793	0.0851538	0	1.78045	0.534692	4.03412	6.68564	0	2.58812	9.14595	5.889	5.09397	4.60246	4.60246	9.30329	6.69601
VanCar00080	5.19392	3.67553	0.945835	1.0367	4.32885	2.63859	1.82887	7.26296	4.11485	7.49404	7.25822	3.93178	6.31708	5.12607	5.36844	5.74948	4.44464	4.44464	4.32485	4.68932
VanCar00107	0.0207644	0	0	0.0503054	0	0	0.150441	0.356784	226.328	0.163853	485.165	185.673	20.5636	4.03445	6.01165	8.91441	6.76792	6.76792	4.13334	1.2915
VanCar00133	0.79297	1.26736	0	0.167492	1.21764	1.01035	0.125256	0	3.46114	0.734685	0.301881	0.789849	9.71984	9.90348	0.926994	1.58202	6.76541	6.76541	0.533676	0.83608
VanCar00134	0.707354	1.00264	0	3.28096	1.51237	1.02229	14.7408	0	6.38902	1.36392	0	0	13.8667	12.5539	34.6117	9.36549	3.11545	3.11545	0	20.5681
VanCar00146	0.0573088	0.0188429	2.49333	2.01405	0.0170557	0.212097	0.0687873	2.32632	82.9211	3.08781	66.568	218.728	59.6841	628.944	44.7326	153.577	46.1912	46.1912	45.9373	46.4309
VanCar00188	0.969067	0.889532	0.823074	0.964143	7.46492	41.5876	44.0502	32.4912	82.2736	79.1152	70.5283	47.5068	35.8979	32.4049	49.6218	46.5276	56.7778	56.7778	42.0911	39.6522
VanCar00192	13.1744	3.27769	9.42129	1.01486	4.14203	0.914432	0.55732	1.86547	31.6916	1.97146	5.50839	33.3866	14.5671	34.86	13.3374	11.8502	13.3107	13.3107	5.84835	16.7209
VanCar00195	4.47067	4.82383	57.7222	22.1987	25.8759	54.2146	72.7347	17.5055	156.92	16.4105	188.325	213.589	56.66	39.9491	59.9687	57.2357	40.7578	40.7578	57.5561	64.8557
VanCar00214	0.595964	1.23735	2.92498	4.21084	1.62946	8.43268	12.5012	0.242602	1.66728	2.57461	3.27946	0.81784	0.972543	1.26199	0.827338	0.586824	0.773932	0.773932	1.9625	1.23648
VanCar00220	0	0	0	0	1.70296	0.0710654	0.405959	0.0183625	1.77367	0	6.25422	2.56183	0.119922	0.209012	0.179596	0	0.155177	0.155177	0.421527	0.0430339
VanCar00225	0.061885	0.0152722	0.0377642	0	175.828	4.97951	4.61933	0.911371	1.61515	2.99509	3.13757	1.59654	2.84951	0.633899	0.824577	0.466515	2.29393	2.29393	1.85363	0.83939
VanCar00227	0.156798	0.687634	11.8264	4.62939	0.155426	5.17342	5.05099	0.0738635	8.49098	0.329379	4.78067	12.9864	0.761623	4.51187	0.093375	0.176196	0.675404	0.675404	1.31523	0.297431
VanCar00228	0.0381144	0.0250971	18.4098	8.5249	0.237481	261.518	345.591	84.6265	0.751189	47.2435	1.05839	0.846827	1.66509	4.55968	0.436686	0.538028	0.289927	0.289927	0.564348	0.383982
VanCar00233	0.039142	0.10062	0.334073	2.30149	0.521392	42.6676	63.9605	66.0025	163.373	84.0197	266.359	174.252	237.131	151.632	135.562	180.023	126.752	126.752	100.574	100.267
VanCar00238	9.21644	7.76499	6.22723	6.00009	6.18592	2.88536	4.1792	3.69364	95.0672	2.92943	100.718	97.9537	5.96086	13.4748	6.32064	5.18287	3.90256	3.90256	5.32898	5.27028
VanCar00256	0.163674	0.785527	66.7651	92.4723	0.943515	0	21.2067	12.8028	0	3.93623	16.4196	5.63068	0	0	7.37754	5.12041	0	0	5.37534	4.32156
VanCar00271	0.0704617	0.129319	2.50295	0.610541	3.60624	27.0196	34.1222	470.585	182.552	151.953	170.836	159.829	182.489	71.3632	96.9491	113.582	128.71	128.71	104.689	87.286
VanCar00272	2.43026	1.27296	0.453962	0.230506	4.6414	19.6984	17.7329	25.7939	4.12876	32.6805	8.48408	2.47657	4.71131	2.23167	5.99359	6.6913	5.18276	5.18276	5.67027	12.0395
VanCar00274	8.57446	9.41178	2.18919	2.05819	10.8532	6.6839	3.50005	6.86549	14.9061	10.7542	11.4807	20.3465	119.962	50.0696	94.8151	89.3425	59.1665	59.1665	89.2224	76.3651
VanCar00284	0.02977	4.38388e-29	0.034732	0.0452587	0.03536	0.1161	0.321354	0.29936	6.60153	0.697815	25.9302	14.2045	11.3359	3.28297	24.628	24.4069	6.3477	6.3477	14.5478	7.39639
VanCar00292	2.50911	3.02539	1.88184	3.36848	3.36244	1.87994	1.67919	4.61623	17.3095	1.25061	15.1746	22.5068	4.93743	8.26206	5.7691	5.90401	4.23636	4.23636	5.79425	6.00535
VanCar00293	7.6189	15.2964	325.725	291.441	67.1116	1.24682	1.05687	2.04812	76.1734	3.65709	48.9629	74.0977	16.787	54.4968	13.9407	22.2882	17.0231	17.0231	12.9098	8.19432
VanCar00309	0.444169	0.298742	0.738853	0.299643	0.641035	15.8568	13.3358	182.685	17.4027	89.9438	16.6035	17.5862	14.3267	12.3473	14.1647	13.3488	16.8023	16.8023	20.0498	12.7833
VanCar00310	0.547777	0.259895	14.3415	3.89477	1.1197	1.56695	5.83532	0	7.91209	3.0426	4.73271	3.75113	0.887181	1.55181	0	0	1.21289	1.21289	0	5.89068
VanCar00320	0.987965	1.27315	0.898906	1.19339	0.558457	1.49363	1.30849	1.05651	0.70246	1.1892	0.368163	1.11389	4.52607	4.37798	4.32173	4.09976	4.33112	4.33112	1.75544	2.49649
VanCar00327	0.0383999	0.0505691	8.25673	2.89401	1.23054	85.6017	162.069	51.9745	127.058	47.4589	173.618	149.354	86.1957	140.656	100.879	106.753	74.6593	74.6593	123.05	182.787
VanCar00345	30.2782	33.5953	5.26142	6.37519	16.1623	2.52158	3.12151	4.3065	0.970331	8.60619	0.207947	0.9069	1.31862	0.839386	1.12407	1.371	1.45759	1.45759	0.231781	0.421721
VanCar00383	18.081	20.6025	73.4192	66.4854	19.3924	54.1695	49.1091	1.82331	9.71025	5.41148	14.0637	12.5366	1.8929	0.938064	1.31298	2.02031	1.12163	1.12163	1.97203	0.608103
VanCar00387	0	0.0201412	0.10166	0.593067	0.273715	1.02063	2.14308	8.4115	3389.12	2.09488	4133.72	2500.84	12.4421	419.825	5.7971	6.67359	2.37438	2.37438	18.1134	3.66552
VanCar00388	1.29942	0.752454	0.077152	0.122109	0.146535	60.7276	10.2865	0.808436	12.0123	4.24655	2.99405	1.93583	0.0333183	0.22984	0.0263861	0.00631146	0.0119652	0.0119652	2.61846e-09	1.84379e-10
VanCar00393	0.917795	1.33201	3.70769	1.95143	2.33089	59.3736	59.3827	90.1655	7.11071	28.5844	6.70939	4.882	11.435	7.1609	21.9201	24.6157	16.7271	16.7271	24.8114	19.5185
VanCar00415	1.2078	4.61068	0	0	11.3156	7.60133	0	0	8.40398	64.246	0	0	8.16598	25.6068	0	0	10.3904	10.3904	0	0
VanCar00417	0.0545948	0.0215774	2.82863	1.68616	0.0291322	0.151405	0	0.180593	2.61946	0.205742	1.24036	2.02527	0.987844	2.35314	3.36073	2.29918	3.86322	3.86322	4.33349	7.10584
VanCar00418	1.59031	0.731009	9.13483	8.15198	3.09642	2.10656	2.26919	0.230437	18.1837	1.8228	7.12773	15.22	4.34475	14.8738	17.9035	19.0469	58.9674	58.9674	27.0861	38.5307
VanCar00421	5.46216	6.09579	62.0549	41.3214	5.08887	29.1908	34.7152	24.6045	350.393	15.8397	376.617	494.285	386.309	587.195	534.248	530.683	709.098	709.098	777.97	821.058
VanCar00424	0.0128575	0	2.40528	2.20862	0.00934222	0.0399249	0.0365223	0.0769359	0.0405504	0.0618382	0.140822	0.200476	0.606672	1.49132	1.30256	1.36768	1.65794	1.65794	3.14679	8.86489
VanCar00430	1.83845	1.83005	1.35746	1.4323	2.01035	6.98706	2.08655	4.41996	2.90311	20.0204	0.204323	0.831725	3.52062	3.16485	0.658678	0.853997	2.98515	2.98515	0.462704	0.838126
VanCar00452	0.185844	0.137367	0.0584593	0	0.124694	0.06451	0.169823	0.503853	71.2463	34.6903	20.2842	71.3564	8.34892	4.33964	8.92656	11.6682	5.50467	5.50467	3.95412	7.04609
VanCar00454	0.612142	3.04384	0.381929	2.3998	0.875142	0.500664	1.93283	0.493758	2.39034	0.0572798	0.496535	2.26316	0.789172	0.152799	4.38324	5.99806	0.0818874	0.0818874	1.7683	0.263276
VanCar00457	4.68062	2.46126	25.0198	26.0409	4.25269	1.63792	7.31289	2.99087	9.65657	2.24522	26.2166	25.735	20.0256	19.36	35.972	42.2407	19.1232	19.1232	87.9243	92.4409
VanCar00461	2.25265	6.55438	3.94964	3.44849	6.41425	3.73672	0.865634	3.87652	70.3457	19.4864	14.2947	8.52939	28.7316	29.3158	8.00149	12.1953	34.4551	34.4551	11.2298	2.01148
VanCar00467	0.157872	0.130321	0.115748	0.112722	0.0562922	3.55831	5.86508	5.93207	4.57309	7.15167	4.24832	6.41348	0.492852	1.36606	1.12915	2.3558	2.17248	2.17248	2.36745	1.08009
VanCar00473	3.62991	2.12806	1.36695	3.68684	1.42852	43.7017	70.8976	143.034	30.5244	164.503	8.76767	46.3107	5.63982	20.9629	3.67666	3.05353	5.46425	5.46425	13.0898	2.66237
VanCar00477	1.18234e-07	2.49947e-07	1.02424e-07	2.0722e-08	2.01675e-07	1.96178e-07	6.53803e-08	3.42488e-07	0.482747	0.677975	0.552749	0.0774361	11.5114	0.312764	7.19228	3.2696	5.56723	5.56723	6.05632	43.5389
VanCar00478	1.13435	0.707249	6.87556	4.49558	0.280587	6.03228	8.40857	8.32106	109.501	35.8047	448.657	170.557	5035.54	807.512	10797.6	7287.1	3758.18	3758.18	7741.39	16593.3
VanCar00479	0	0.442598	17.0412	12.8179	0.0815771	1.25578	1.61299	0	4.73703	2.95634	2.32492	4.06582	2.40434	3.30672	0.656701	1.50051	1.22947	1.22947	0	12.8131
VanCar00480	0	0	22.7874	21.6398	0	0	0	0	0.715971	0	12.9096	14.8705	0	1.92377	0.356788	2.08483	0.227885	0.227885	2.32813	5.39361
VanCar00484	0.215441	0.659225	2.11569	1.28653	2.31052	256.97	312.578	441.136	5.11553	112.717	6.2102	5.83311	2.04585	2.6025	1.58165	2.73011	2.62129	2.62129	3.23633	2.53964
VanCar00485	0	0	0	0	0	11.5773	0	0	2.41816	37.7423	0	0	0	1.96132	0	0	0	0	0	0
VanCar00486	0.0176781	0.0174426	0.217614	0.338863	0.0473189	3.82682	4.24329	5.47677	1.35398	3.81619	2.27015	1.8385	1.38008	0.799713	1.32744	1.20779	1.3303	1.3303	1.06879	1.08748
VanCar00490	11.2627	12.8622	3.8208	3.38622	6.3163	10.9376	12.2954	2.70038	0.381057	2.33912	1.31076	0.842714	1.90449	0.192332	1.3763	0.707908	1.5343	1.5343	0.703313	1.80456
VanCar00501	1.06953	1.12016	1.1439	0.902201	1.16007	0.977332	0.923551	2.09048	8.40355	8.80903	2.47582	3.34887	1.70403	3.12868	1.69848	1.73493	1.46623	1.46623	1.61357	1.07668
VanCar00506	2.25499	1.3539	6.54741	6.28159	24.0113	1.91003	1.83796	0	0.0959208	0.522624	0	0	0.0859944	0	0	0	0.375703	0.375703	0	0
VanCar00507	3.29533	4.32322	27.3394	21.6256	18.5377	1.64078	2.40458	1.27902	0.158395	1.90288	0.609966	0.418508	0.355095	0.28279	0.742131	0.233773	0.414279	0.414279	0.701818	0.316351
VanCar00511	0.151182	1.51043	8.20995	4.49634	13.6595	16.9637	9.14576	1.78939	0.24884	2.68216	0.449318	0.521763	60.3688	28.1714	60.8437	72.2282	56.0569	56.0569	59.0552	67.8405
VanCar00516	6.53833	2.76846	4.61092	1.39319	0.00795007	113.498	169.367	36.7035	2.40684	11.5799	0.038942	2.19799	15.0914	17.879	10.0894	9.20929	8.04987	8.04987	12.0044	11.4783
VanCar00522	0.455105	0.173931	0.0357255	0.0348048	0.0523195	0.12219	0.156109	0.369502	0.0510799	0.115484	0.193865	0.131373	4.16998	3.54422	3.74729	5.26216	2.47842	2.47842	5.04041	3.27645
VanCar00538	0.0917523	0.0710384	0.0265325	0.00873719	0.0100958	3.43392	0.736259	9.4959e-10	0.105511	0.25233	0.016308	2.46406e-09	0.0117828	0.122391	7.92034e-10	0.00916628	3.11829e-09	3.11829e-09	5.40172e-09	0.0123284
VanCar00542	0.117808	1.33477	2.08371	2.56575	1.15771	8.97361	7.36502	15.3099	49.2053	6.24516	41.3988	32.1944	5.65412	2.66411	4.99436	5.15387	4.44319	4.44319	4.47429	4.84337
VanCar00543	0.0628128	0.0465011	0.0767297	0.112089	0.0559905	0	0.167587	0.1984	42.0243	0.716831	101.747	21.5064	253.348	66.8111	141.453	150.133	244.86	244.86	111.817	113.619
VanCar00553	0.253094	0.217452	0.079211	0.103018	0.244671	0.213621	0.115508	0.227575	0.306078	0.241914	0.0480862	0.145832	2.02544	2.46132	1.10029	2.72672	4.92312	4.92312	1.45626	1.13879
VanCar00582	0.981967	0.816278	6.81409	6.44372	1.33902	7.83998	12.6777	2.498	1.08188	1.7954	1.01874	1.93893	1.81537	1.50084	1.58658	1.67501	1.29639	1.29639	1.35359	1.74263
VanCar00602	0.803606	1.24901	3.21918	2.95139	6.80269	135.685	140.967	6.37339	21.262	10.8934	24.2824	20.5809	3.70003	1.93571	3.17388	3.54946	2.73555	2.73555	5.08136	2.127
VanCar00606	0.00579367	6.95347e-10	0.00659872	0.00633605	0.00511372	0.996491	1.24519	3.02343	1.2594	1.72443	2.35456	1.57012	0.929153	0.568196	1.08019	1.07722	0.545823	0.545823	1.10116	0.732984
VanCar00612	0.782145	0.817556	2.33341	1.73427	0.742885	18.3461	17.4923	12.9159	4.34312	28.5718	2.03478	6.15268	26.9171	29.88	25.2158	25.7691	22.2925	22.2925	18.0945	33.7973
VanCar00624	21.8174	19.7061	70.3598	81.6003	26.8961	11.3057	14.8417	18.6959	10.0385	11.5526	13.6147	17.719	18.1817	23.1361	19.4548	20.7691	16.5814	16.5814	26.2459	25.2544
VanCar00633	0.100171	0.0197576	13.8889	2.61408	0.0178953	0.111229	0.217151	0	6.14052	0.0632123	0.356534	6.94245	0.563234	12.1596	1.51461	1.48121	0.548023	0.548023	0.917464	1.79519
VanCar00653	15.0474	15.4994	36.8171	35.7561	12.5155	10.5686	12.959	8.46881	21.4382	8.82783	22.4811	18.7821	22.7183	24.0297	18.1947	18.6184	18.8602	18.8602	29.5781	31.2348
VanCar00658	0.0193347	0.0286635	6.53135	3.69351	0.0601475	0.0804189	0	0.0795678	0.0336035	0.106191	0.126402	0	0.0301536	0.0784558	0.0253422	0	0	0	0.141382	0
VanCar00660	25.0606	40.3613	14.7966	35.7339	80.2982	0.886905	1.238	3.76378	1.69387	3.08063	2.05005	2.19519	4.72664	1.32457	5.3406	5.0618	2.9399	2.9399	3.53545	5.35333
VanCar00662	2.67681	1.04982	0.0358626	0.0349376	1.37841	3.81481	0.224922	0.74184	18.9968	1.4155	4.49313	17.8373	2.3529	12.9856	3.95046	5.83622	32.5473	32.5473	17.1594	13.196
VanCar00668	67.1615	38.2486	16.1771	17.9428	19.3916	15.4856	17.8752	19.6135	1.42399	8.36772	3.42879	1.19285	5.12388	0.672392	7.00828	5.57892	5.94032	5.94032	12.1265	6.21171
VanCar00678	29.3076	36.8695	39.0203	26.3954	17.6749	135.715	152.074	427.577	7.80527	164.299	10.0705	9.93336	4.5252	5.57555	3.42761	3.19972	7.54052	7.54052	5.25802	5.38943
VanCar00690	2.79668	3.50699	18.7033	10.3218	4.07813	3.51507	4.28356	4.44698	1.88954	3.70449	1.74406	4.88831	5.54716	5.60378	3.16533	4.10517	3.97721	3.97721	4.45288	2.07118
VanCar00696	0.0555169	0.109325	0.426834	0.413916	0.830907	0.077122	0	0.735759	0.87145	0.269384	5.51956	1.17134	2.70245	1.16127	0.153325	0.53035	2.90737	2.90737	1.75209	4.04845
VanCar00697	5.18961	7.29349	6.11629	8.00921	9.39045	46.3408	46.6744	162.411	57.0196	162.296	82.0102	71.9183	183.758	127.981	135.964	129.465	139.309	139.309	118.191	253.413
VanCar00703	18.6685	17.2681	72.4352	87.3017	17.7766	5.53582	9.10019	6.79002	10.5408	6.64993	15.8136	20.0966	25.9799	30.2578	48.5719	52.7098	26.6661	26.6661	48.2044	56.2204
VanCar00717	10.0346	15.6018	12.0407	17.3533	13.005	2.10001	0.883551	2.28601	9.45939	10.5499	8.13586	5.88449	26.4515	15.2619	15.1241	10.9237	22.8302	22.8302	8.51582	13.0791
VanCar00719	3.07066	2.74365	0.703208	0.533014	1.83474	3.31667	3.86602	4.40664	5.48749	2.62159	1.94479	12.145	41.2531	83.1883	36.8366	63.9434	31.6333	31.6333	56.1314	88.8755
VanCar00720	4.29961	3.63544	0.348256	1.00726	2.96	6.51559	2.67884	2.40116	9.82906	6.45529	1.98374	7.59764	64.5703	131.381	22.0099	42.807	55.9986	55.9986	35.9096	66.0789
VanCar00723	0.479762	0.172849	0	0	0.365573	58.429	59.4414	3.34868	0.356332	10.842	0.778391	0	0.982841	0.722004	0.5933	0.462426	1.80743	1.80743	1.10343	0.404925
VanCar00736	0.485194	0.296797	1.36354	2.55639	0.955837	1.08485	1.99038	2.75793	8.90472	8.99713	15.1899	12.3654	102.734	70.754	225.497	169.095	110.799	110.799	78.3673	142.715
VanCar00741	144.056	160.543	214.646	242.035	130.941	36.0387	44.3998	46.1555	76.824	47.7257	92.6083	109.998	145.172	145.163	170.57	150.062	143.12	143.12	177.178	226.123
VanCar00763	2.16559	3.48548	3.87147	3.88858	2.70795	0.419837	0.658897	0.357334	0.817217	0.528359	0.370718	0.378026	1.15262	0.826538	0.808006	0.891713	1.3036	1.3036	1.01031	0.400687
VanCar00764	0.805584	0.143951	0.778775	0.376319	0.362678	0.611	0	2.85259	7.5491	5.36058	5.22426	7.0977	13.8734	9.48843	8.51587	5.81632	13.2391	13.2391	11.4202	5.63538
VanCar00816	0.528112	0.490571	0.412857	0.444906	0.844054	0.84605	1.06748	5.53552	2.17302	3.53417	2.18088	2.40443	0.933883	0.497012	0.918569	0.829109	0.677608	0.677608	0.592674	0.526887
VanCar00818	8.14992	7.98675	5.5936	5.57216	46.9013	11.0432	15.6943	5.34239	2.24231	3.80961	2.38781	2.47279	3.82582	3.25583	4.67656	5.20196	3.83874	3.83874	5.20714	6.05308
VanCar00819	8.92233	12.3911	1.59433	1.24322	42.2995	0.511814	0.697002	0.879463	0.458418	0.310775	0.404875	0.351959	11.3925	2.85097	12.5962	14.1052	9.41291	9.41291	17.2058	20.0377
VanCar00825	6.92151	5.03466	0.764782	0.0560019	0.314875	9.85079	7.6462	3.39474	0.279994	3.32266	1.40029	0.422838	0.427157	0.163044	0.273355	0.811185	0.496813	0.496813	0.702468	0.426023
VanCar00840	1.73459	1.5491	1.42305	1.30162	2.45843	1.79208	2.15679	9.00776	2.00851	9.27609	3.07066	2.35829	2.01607	1.56868	2.39883	2.85571	1.96326	1.96326	2.64772	1.55622
VanCar00842	1.34922	1.63535	1.07018	1.60249	1.69653	1.4263	1.41646	7.90876	1.53861	5.62546	1.04004	1.83012	1.38219	2.08769	1.15867	2.02529	1.30383	1.30383	1.84769	0.72561
VanCar00845	3.75164	4.67186	40.2198	35.481	1.17408	1.1533	1.18095	2.9103	0.980846	2.71311	2.99798	3.89014	7.82958	15.8576	13.8759	7.84685	5.32748	5.32748	8.07537	7.0549
VanCar00846	7.13984	16.0055	203.058	87.7213	9.47583	12.6078	12.0041	26.4848	50.2316	15.363	47.9325	48.9603	51.848	28.9373	52.204	51.9566	52.1493	52.1493	51.0604	57.5521
VanCar00868	4.09625	4.17153	5.68508	4.5075	5.16072	7.2118	9.1996	8.0026	62.4422	7.49519	83.099	46.3111	9.28359	6.82539	10.152	9.2804	7.4258	7.4258	8.82981	8.61899
VanCar00870	0.261652	3.71286	0.000135125	0.000113905	3.5764	0.000148745	0.000164183	0.00014244	0.0682023	6.13442	0.000185101	0.000199868	1.28442	0.00102439	0.000117173	9.29009e-05	0.000159487	0.000159487	0.000703095	0.00011993
VanCar00871	3.25456	6.82431	4.01416	5.27069	15.987	6.5169	6.86216	9.85472	51.6337	13.6215	93.526	61.1401	6.30145	7.12043	5.34853	6.15383	7.17659	7.17659	4.71493	12.0105
VanCar00880	1.12413	0.605163	0.322194	0.247732	1.10382	11.9167	12.1156	51.0987	27.6523	17.8935	27.9653	24.236	66.5405	23.7894	45.4333	48.5231	45.7317	45.7317	42.4043	36.7058
VanCar00884	0.306043	0.0335565	0.250494	0.0812819	0.864413	108.993	131.434	86.6479	22.6084	84.9234	10.9773	23.1622	9.44968	43.1628	8.82857	8.11392	9.77132	9.77132	16.4007	10.6659
VanCar00904	0.0832861	0.162158	57.7504	10.9293	0.537119	186.438	496.825	0.948949	1.46861	2.58162	0.849125	2.94005	0.525149	0.384383	0	0.532211	3.00971	3.00971	0	1.11334
VanCar00925	47.1736	25.9535	1.59382	1.55311	35.0831	1.16292	1.77856	3.8581	44.1876	11.2515	49.6893	43.9058	74.9672	31.2384	64.0711	58.0819	59.2354	59.2354	55.7381	52.412
VanCar00926	0.0517506	1.45668	2.18913	5.06051	4.29591	0.25121	0.638068	2.04854	12.0599	7.93107	12.2584	12.0826	2.62424	6.17581	2.56721	1.22559	2.21423	2.21423	0.191747	4.39168
VanCar00937	14.0349	9.35458	0.543461	0.449485	52.3466	13.1011	17.3318	41.2748	5.45641	47.535	11.6901	6.51824	8.64025	3.51992	11.3835	9.49686	7.67007	7.67007	6.77753	8.61168
VanCar00941	0.903544	4.77417	4.4487	0.880162	9.58161	81.7457	77.5473	31.007	23.8588	133.943	37.2177	29.7699	42.6623	22.1499	37.8561	37.9384	34.2539	34.2539	39.7042	40.8413
VanCar00945	0.189507	0.068	0.0423399	0.0412131	0.015368	0.04781	0	0.218956	9.29563	0.488514	6.47861	5.91092	11.2429	8.07074	9.18218	10.4475	16.0688	16.0688	3.89856	8.46473
VanCar00949	0.00865239	0.0195071	1.98759e-09	3.11214e-09	1.07575e-12	2.2414e-11	3.26784e-08	1.76303e-07	0.417516	5.06439e-08	0.12859	0.125064	3.35847	1.1869	0.328561	0.358461	2.04398	2.04398	0.555513	0.256968
VanCar00955	0.735827	1.41735	2.49023	4.24245	0.00385069	0.19691	0.445547	0.280343	1.63146	0.544905	1.10531	2.02565	1.75022	1.48829	2.07535	2.31976	1.22654	1.22654	0.870542	2.94774
VanCar00956	0.514153	1.0627	0.550148	0.793863	0.0145951	0.200622	0.183649	0.174191	3.14259	0.590792	2.22289	2.52823	3.4245	2.61146	2.40812	1.90217	3.15445	3.15445	2.70886	3.98156
VanCar00957	0.165096	0.456222	40.1782	37.1881	0.323887	4.12317	3.1217	0.697472	29.0765	6.73361	26.1842	35.0905	55.7211	43.0291	92.9752	60.2265	66.6477	66.6477	70.5238	189.468
VanCar00958	0.319346	0.274454	1.5361	1.09701	0.2888	1.14943	1.64067	3.71954	300.332	13.1385	452	176.219	1986.02	811.003	1249.13	1131.72	3581.18	3581.18	1721.85	2079.64
VanCar00963	7.22217	6.17219	156.041	137.553	16.0558	12.2477	9.24041	9.0564	14.3762	18.9755	13.2501	10.2845	13.9302	11.2467	11.3336	9.98598	13.5629	13.5629	10.9038	11.1361
VanCar00964	0.550995	0.903657	0.952428	0.0768846	1.64894	0.0850733	0.459949	0.547249	0.854696	0.145672	0	0.435113	1.14919	1.41557	4.17774	2.6655	3.41377	3.41377	1.95649	5.59242
VanCar00982	6.11729	5.61489	1.31068	0.731447	4.76627	5.66593	0.969172	1.02699	3.97563	23.4716	0.655508	0.502078	13.3292	3.3737	4.15935	8.35406	11.4236	11.4236	2.39682	0.68764
VanCar00984	3.01348	3.32698	1.16914	2.11138	4.69349	1.15264	0.471653	0.471687	1.77013	1.23973	0.498891	0.732913	1.55592	3.46174	1.61043	1.72189	2.9889	2.9889	0.304833	0.484622
VanCar00992	0.0772117	0.0217967	0.0529382	0.103273	0.0196205	1.86598	1.92989	2.05325	1.30393	2.35564	4.00085	1.51065	2.47761	1.61495	0.812728	1.06604	3.27309	3.27309	0.486626	2.76193
VanCar00998	0.117257	0	0.420005	0.101377	1.23324	0.326181	0	0.904965	16.1237	2.86465	6.14759	11.089	2.32614	2.83474	0.781834	1.27334	0.888454	0.888454	1.2977	1.44581
VanCar00999	34.3451	28.2242	9.0139	7.99236	62.8314	68.2731	46.5222	19.7448	22.8168	42.6161	14.4366	19.7166	33.3223	35.9612	25.5192	25.1337	25.3826	25.3826	14.0364	19.1963
VanCar01034	5.21141e-08	0.0155233	2.0145e-07	1.21764e-07	0.0134996	1.63601	3.418	37.9929	0.324863	7.44117	0.331527	3.92855e-07	0.821666	0.607256	0.772133	1.0595	0.711059	0.711059	0.645282	0.683618
VanCar01035	0.0180516	0	0	0.0866205	0	1.10221	2.52553	669.621	0.81704	360.965	0.719951	0.163462	0.112745	0	0.193849	0	0.164646	0.164646	0	0.123548
VanCar01037	0.571431	0.117312	1.20111	0.0583221	0.23437	10.8441	13.3436	37.1644	2.57268	130.446	81.1223	2.53098	70.8435	84.8888	70.717	53.8245	94.6023	94.6023	34.7183	84.5975
VanCar01038	1.16423	0.68954	0.303186	0.221466	1.13454	16.3669	19.4255	185.599	25.2809	129.663	90.0714	46.7417	201.83	71.304	142.778	139.353	111.574	111.574	191.604	198.585
VanCar01042	0.0272873	0.0134924	0	0.0157374	0.0121102	0	0.0235253	0.0833242	35.5491	0.0320678	61.0846	46.9963	0.0425388	0.826536	0.0532232	0	0	0	0.591791	0.0224474
VanCar01051	80.9567	61.6794	34.2975	37.579	15.0844	3.54868	4.78332	27.6355	50.4814	57.8151	85.091	40.1518	207.61	65.4779	111.051	109.841	122.29	122.29	97.9355	71.9615
VanCar01053	3.01553	2.10108	1.52121	2.25375	1.04589	0.0261669	0.106644	0.233748	0.329797	0.359321	0.684253	0.526262	5.67482	2.64082	2.08513	6.40949	2.55793	2.55793	1.07001	1.57267
VanCar01059	8.49713	6.99459	0.892109	0.0541779	6.64331	12.6615	15.2305	0.576674	29.4531	3.02137	18.2906	31.9973	11.0514	21.2027	10.2758	5.99689	10.0364	10.0364	3.08475	8.34549
VanCar01060	132.072	105.583	81.3371	97.4353	123.521	18.2879	15.7689	21.4468	48.7022	23.5357	52.8649	45.716	71.9622	53.1188	86.3279	80.186	72.9608	72.9608	68.0207	65.5704
VanCar01064	8.07762	8.79453	10.0846	9.02512	11.8638	4.05481	1.23993	4.09792	6.54811	3.98352	5.48067	6.01261	2.72564	6.51117	3.80901	1.88945	4.65334	4.65334	3.85575	8.80474
VanCar01067	13.8908	9.98901	4.03018	5.56689	6.30243	3.24331	4.77865	14.9912	0.665958	1.44175	2.08399	2.33431	2.65437	2.19688	1.84158	2.60926	1.64588	1.64588	0.977655	2.20556
VanCar01068	11.5367	8.26585	3.03291	3.45554	4.88823	3.6325	5.18002	11.8241	1.19235	2.88159	1.66606	1.90881	2.34541	1.1986	1.85112	1.67741	1.52398	1.52398	1.65881	1.62431
VanCar01073	0	0	4.60018	2.91496	0.0272032	0	0.0543634	0	0.0532529	0.00355044	0	0	0	0.062685	0	0	0	0	0	0.0518625
VanCar01081	2.07013	2.47649	5.99168	4.55991	1.98064	0.993063	1.21453	1.94529	14.3179	0.948945	6.50584	17.51	1.85024	13.975	2.62188	4.07832	7.50917	7.50917	11.3618	7.99922
VanCar01090	5.47992	4.04551	3.22331	3.66634	4.20168	6.2267	4.49121	4.30419	8.38767	4.20298	6.0343	8.25246	44.3351	25.9703	41.7565	36.6098	34.2557	34.2557	23.4168	45.2999
VanCar01109	0.0250979	0.0247253	0	0	0.0224731	3.4855	12.9314	0	3.67508	15.3634	5.75327	0.815771	4.00127	0.209041	6.05204	48.3241	1.20054	1.20054	15.2682	11.5407
VanCar01120	0	0	0	0	0	14.0244	22.8582	110.128	0.216757	82.3538	0.282535	0.736788	0.0971453	0	0	0.00825604	0	0	0	0
VanCar01133	7.34598	7.96756	12.7699	13.9471	19.0935	133.822	125.313	133.789	20.9936	64.7758	25.7	19.8997	14.8998	7.73053	11.9406	12.3602	11.0876	11.0876	10.2624	9.63092
VanCar01143	1.44388	1.29822	0.500873	0.590047	0.992834	1.59396	1.50591	1.65065	8.85868	0.665809	4.57322	14.8329	32.1142	32.3324	32.8812	49.8489	17.0333	17.0333	27.3204	18.7827
VanCar01146	76.3064	52.1275	145.348	146.839	13.089	6.07812	10.3291	11.0848	17.2518	10.4999	15.5052	22.9423	12.5591	28.5604	9.82811	13.7267	12.8892	12.8892	10.9795	12.2059
VanCar01149	20.5334	20.4972	3.09164	3.47706	10.7245	5.6403	5.98478	0.626909	9.25412	6.32348	9.812	14.7432	38.3285	29.9232	15.0348	24.1219	33.3284	33.3284	6.79839	24.296
VanCar01151	11.0919	12.0796	24.6125	38.2758	7.42609	4.07628	4.18188	1.99987	7.20802	2.27435	8.33571	10.1284	21.5055	16.2166	17.8453	15.6565	13.1522	13.1522	14.1116	19.9107
VanCar01152	0.214197	0.166028	0.112386	0.0552211	0.184104	0.128224	0.146382	0.127104	0.941692	0.0994426	0.671643	1.57693	1.75767	3.07732	2.48175	2.87952	2.52512	2.52512	2.07202	3.41677
VanCar01159	20.4338	16.9233	7.74367	7.82679	11.0532	4.9897	3.93565	5.6269	7.53208	6.30355	7.2243	10.5267	22.8288	16.7998	39.325	41.8767	18.3833	18.3833	23.4794	22.2501
VanCar01161	1.74875	3.82268	4.05381	5.25871	1.27525	1.53452	2.00004	2.06688	30.913	1.18226	54.2253	54.7529	54.958	49.9588	63.6115	73.4815	46.0167	46.0167	63.2815	67.5077
VanCar01173	1.22795	5.20856	33.8458	0	5.2662	34.8006	16.689	25.1536	15.3736	104.716	0	45.5278	132.709	59.3811	217.346	32.0915	195.068	195.068	1229.97	565.76
VanCar01177	63.5792	65.3676	34.2266	40.673	43.449	1.95332	1.44276	1.30237	7.55405	1.78453	5.27792	16.018	51.7471	77.838	85.6054	108.848	168.507	168.507	173.772	151.31
VanCar01179	17.1307	30.722	8.87379	3.09057	9.05864	14.2009	22.8696	93.0886	8.84454	63.1342	42.3551	18.4998	32.5461	8.58733	57.953	52.0481	21.2558	21.2558	37.2867	12.4236
VanCar01186	0.033987	0.0670779	0.125177	0.162474	0.0606285	18.6047	26.5721	661.32	11.848	852.383	22.6804	18.9407	4.79136	5.82923	3.00382	4.37778	2.4733	2.4733	4.36285	1.62141
VanCar01194	2.98563	2.64089	0.957585	1.01931	6.48818	6.24027	6.51229	6.43038	28.8356	6.84357	33.5631	38.931	45.1765	37.5487	41.4499	52.1599	27.0306	27.0306	39.0134	33.0219
VanCar01208	4.02485	3.76069	10.5401	5.08675	8.16321	60.2307	56.9542	12.6853	19.1415	20.1292	19.1937	15.3373	14.8987	16.1807	17.2162	16.4493	15.129	15.129	15.0893	22.7894
VanCar01228	12.3179	6.00452	3.10059	2.20174	11.6092	2.23079	1.83154	0	0.28057	0.00616487	0	0	0	0.0158377	0.259782	0.25072	0.179908	0.179908	0	0
VanCar01229	0.0475215	0.0625424	369.451	497.154	0.155336	0.923049	1.40952	3.47098	5.01677	10.299	27.4667	5.62215	0.543987	0.779346	1.98618	2.67009	0.939455	0.939455	2.85128	0.645434
VanCar01232	2.84029	1.98632	2.35093	4.62568	1.50258	1.06072	1.19485	3.00191	8.00206	3.6675	15.2602	9.63046	6.24069	5.17547	7.32095	8.02289	5.79779	5.79779	8.63594	7.42268
VanCar01235	0.667728	0.192885	12.9606	2.01916	3.93525	28.3803	37.5043	21.0353	0.283414	17.7966	0.143833	0.219839	0.254231	0.133639	0.435014	0.287203	0.742908	0.742908	0	0.775375
VanCar01236	0.875697	0.0452222	0.0538193	0	1.10607	88.3061	86.5222	0.115858	0.29774	1.27084	0.123576	0.0991715	1.03328	0.0460764	1.40756	1.12848	5.54837	5.54837	1.31619	1.10529
VanCar01242	14.7048	4.83085	0.92751	0.429083	55.6766	99.5539	156.12	197.167	34.074	223.557	85.9924	38.6406	66.1945	59.9447	122.116	122.346	83.5889	83.5889	62.2166	87.1178
VanCar01247	2.74626	4.60471	2.8726	4.27227	2.87107	26.1917	29.9052	11.3042	29.1111	74.0506	18.0909	27.6617	8.26663	6.42811	10.4262	7.93499	8.35687	8.35687	13.3399	26.3927
VanCar01269	3.94223	6.50148	82.7742	54.5329	3.28451	6.02459	7.37336	9.68382	184.997	14.7569	38.2782	248.333	91.0983	200.564	128.361	154.82	79.1748	79.1748	138.046	246.046
VanCar01280	3.73956	3.74284	18.5415	18.8221	1.75007	120.859	165.467	286.959	56.0399	167.916	39.0182	66.229	92.9263	45.0468	61.761	56.8513	54.2751	54.2751	53.539	53.4426
VanCar01285	5.38154	3.04685	5.14334	3.59875	3.60936	6.93362	5.68317	8.5079	12.3116	8.6687	16.7907	14.7673	19.1612	9.83868	21.5123	23.6196	10.3497	10.3497	10.8782	10.5457
VanCar01299	19.9149	14.9974	8.65491	0	28.9296	41.0375	10.1237	12.2862	15.311	52.5947	0	5.58727	21.3059	9.36696	8.38123	7.63763	14.7701	14.7701	0.447895	0.100571
VanCar01301	18.7953	22.1887	3.21752	4.34402	36.7159	0.537855	0.419052	0.662247	0.337399	0.794519	0.258283	0.176287	0.121044	0.319658	0.261092	0.246481	0.485914	0.485914	0.294965	0.199867
VanCar01309	0.0931233	0.0676354	1.69336e-07	2.19259e-07	0.10651	0.145639	0.0449329	0.223468	0.71098	0.0446979	1.70609	1.21061	0.979639	0.352432	2.17388	2.2255	1.34646	1.34646	3.19759	3.64679
VanCar01324	0	0	1883.3	1001.66	0.0527786	0.808504	3.40035	1.46077	4.47807	0	4.19082	9.78794	0	5.11869	0	0.168331	0	0	8.43718	0.462866
VanCar01325	4.4671e-07	1.10221e-07	0.155895	0.241656	1.69842e-07	1.26557	7.25721	0.390232	8.44103e-07	0.229192	6.51436e-07	5.47203e-07	0.120643	5.97671e-07	3.07354e-07	2.43134e-07	3.91561e-07	3.91561e-07	9.76245e-07	3.82271e-07
VanCar01326	0.00400896	0.00779319	5.5677	2.13122	0.0140129	1.20053	0.406217	1.19571	3.42059	1.15318	0.726877	0.58221	0.0379067	0.0333828	9.95755e-09	6.01472e-09	1.0263e-08	1.0263e-08	3.33342e-09	6.09624e-09
VanCar01327	0.435017	0.622182	5.83606	4.99054	0.430637	4.3235	3.73282	141.934	74.3975	901.654	27.0761	59.2528	9.79247	9.46895	6.03903	7.21697	17.4195	17.4195	46.9862	33.1539
VanCar01328	0.406471	0.410234	0.230434	0.227713	0.726967	1.05131	1.10935	59.6588	45.981	209.136	25.2078	36.1565	3.9217	13.3198	3.90808	4.33865	9.38445	9.38445	9.92785	5.35889
VanCar01329	0.0693485	0.239936	0.494798	0.643999	0.562178	9.08491	12.3951	21.5012	0.602516	19.3741	2.14928	0.683774	5.13653	1.22909	1.51824	1.64204	1.9002	1.9002	1.13638	1.09081
VanCar01331	0.726889	0.584933	0.605729	0.41873	0.475176	5.87839	10.8973	31.4728	35.0729	48.6466	27.4712	33.6476	8.89262	18.5516	5.28386	6.06442	7.89298	7.89298	11.2072	16.1244
VanCar01339	15.7811	0.357348	0	0	0.115926	0.692261	0	0	0.438269	0.617942	0	1.75199	2.34628	0	19.8858	7.43852	31.3001	31.3001	35.4929	27.9971
VanCar01346	55.9706	60.9484	77.3662	77.1834	56.3426	40.8901	45.1384	5.5368	168.881	11.2655	197.358	202.844	32.2702	54.8992	26.7472	40.4993	28.1215	28.1215	19.3421	29.7501
VanCar01347	151.193	150.108	182.602	159.969	199.053	141.704	131.246	19.9507	560.392	39.5406	673.451	643.15	83.1987	119.793	112.003	114.665	79.3481	79.3481	127.877	109.179
VanCar01358	4.13541	3.39812	2.02888	2.35094	0.781607	3.48501	2.95749	89.26	11.7514	56.64	7.58749	8.00856	76.8499	76.3532	85.8647	81.8584	83.7155	83.7155	72.8213	106.036
VanCar01372	2.97398	3.66356	1.31348	1.73479	3.79165	4.72672	3.03269	2.81731	16.8002	3.55435	13.5659	17.1332	10.485	24.2155	9.17436	12.3991	10.5165	10.5165	6.62457	6.36098
VanCar01383	0.111537	0.108256	0.0701927	0.0349443	0.0955476	0.0473145	0.0529386	0.635922	0.488713	0.497971	0.528645	0.654064	1.03998	3.96784	1.49937	2.44364	1.33649	1.33649	1.94845	2.55834
VanCar01391	1.96211e-06	0	0.0364393	0	1.45521e-06	0.926239	1.31335	0	0.343805	0.56981	2.7779	0.53592	2.78551	2.6663e-06	15.1211	11.2172	6.56961	6.56961	7.70507	21.4343
VanCar01396	2.99461	22.5838	603.279	872.689	0.520112	1.80892	1.85604	27.6779	13.3425	6.59807	5.38186	7.03074	4.27811	15.2412	0.5025	1.31576	0.420226	0.420226	3.0423	0.359721
VanCar01403	9.40124	6.59918	8.41254	8.2117	4.93586	0.983216	0.923292	0.935781	83.6559	1.60116	162.555	100.513	31.0751	26.7523	56.2939	52.5952	21.4119	21.4119	47.7515	20.1437
VanCar01409	0.00562139	1.13556e-13	1.33908e-09	0	0.0281137	0.265144	1.36087	4.45946	0.0384213	2.58569	0.284014	2.18627e-09	0.0660841	0.0222911	0.194599	0.186981	0.0736105	0.0736105	0.0800185	0.165302
VanCar01410	0	0.029003	0.00780978	0	0.00296822	0	0.085777	0.420684	17.0874	0.636953	36.9374	18.4935	49.022	22.6641	84.5713	64.7476	68.4084	68.4084	65.4364	89.7313
VanCar01415	1.99669	1.90971	3.00112	9.31318	2.51414	7.18749	24.3364	3.05676	2.21744	1.16976	4.3681	3.46224	1.22203	1.47919	1.72062	3.00709	1.32649	1.32649	0	2.43184
VanCar01431	0.0340941	0.0168221	0.0418659	0.0407541	0.0456158	0	0	0.144336	0	0.295374	0.226174	0.153819	0.851645	0.140063	6.98191	2.32468	6.22026	6.22026	20.5585	11.3931
VanCar01432	0	0	0	0	0.0462859	0	0	3.73737	18.829	6.37775	15.3522	15.9989	32.5522	3.5552	18.4475	17.9869	18.7716	18.7716	11.3206	17.2778
VanCar01447	6.10578	5.25102	0.991914	0.643265	1.17546	0.105924	0.0687017	0.244264	0	0.451304	0.0847286	0	0.119189	0.0786543	0.102753	0.145492	0.217505	0.217505	0.870289	0.196605
VanCar01449	53.3252	47.5263	468.591	380.235	65.4007	76.8776	100.007	129.661	443.906	231.783	649.345	482.632	745.14	867.238	1153.38	1091.98	745.05	745.05	1190.16	1214.28
VanCar01454	3.9505	3.75241	2.83864	2.67775	2.91802	18.6069	18.2492	31.0246	16.8219	13.2261	14.8263	18.1615	11.5957	13.7949	7.26347	8.76119	8.18477	8.18477	5.5499	8.60264
VanCar01475	0.0677054	0.0667354	1.86924	0.990599	0.383489	0.501337	0.329171	0.195282	47.3439	0.285208	3.93597	81.0997	0.423142	3.74332	0.552475	2.20428	3.23985	3.23985	6.26823	2.11931
VanCar01477	21.5346	35.2692	6.43655	10.3346	18.4755	16.3767	17.2268	11.0497	5.87169	11.6823	8.87552	6.19318	33.4361	18.6297	37.1503	42.7809	28.3188	28.3188	36.6852	42.1216
VanCar01498	0.181959	0.449783	1.32889	0.964471	1.56855	0.693597	0.786424	0.278606	0.0263429	0.546685	0.263268	0.0662023	2.74235	0.674482	3.06262	2.47233	2.04314	2.04314	3.18859	3.40171
VanCar01501	1.82421	0.450377	1.52667	1.298	2.00648	117.095	103.135	10.4707	31.0277	35.0287	32.804	51.3257	24.1951	32.2041	21.0728	30.5074	15.548	15.548	25.2965	14.9917
VanCar01544	2.00175	2.20825	4.23736	0.222777	2.38272	4.67002	0.629086	5.55486	3.68217	7.26638	0.231224	0.420487	1.42071	2.66867	2.22692	1.04843	1.64405	1.64405	1.39928	1.02389
VanCar01555	5.04578	4.55422	0	9.05294	5.95892	6.34106	5.33016	7.21667	8.88225	9.75767	0	0	7.49083	8.74394	0	5.95208	5.60873	5.60873	0	5.63148
VanCar01558	1.07698	0.555105	0.309802	0.192256	0.822774	0.194803	0.451665	0.0970981	1.87251	0.441333	1.58799	1.50331	52.3752	19.6371	24.6293	30.3497	36.2563	36.2563	14.5005	53.2385
VanCar01567	4.32351	1.18877	0.216022	0.129835	1.21067	5.47611	8.70967	4.35404	13.5064	2.43471	16.3686	16.6351	162.971	64.7851	148.852	136.954	144.203	144.203	139.367	189.268
VanCar01575	0.0110078	0.0108763	0.026413	0	0.00979017	0	0.0385163	0	0.306182	0.138284	0.0962057	0.340395	9.3408	1.96974	6.05371	6.13727	9.59831	9.59831	7.44574	23.335
VanCar01585	10.4376	20.2555	33.8458	0	7.52314	5.49483	50.0671	0	13.1774	12.6164	0	0	18.3751	7.91748	0	21.3943	10.6887	10.6887	0	18.8587
VanCar01596	4.38967	4.30077	0.146575	0	3.51305	2.73325	0	0	5.42957	6.46035	0.735999	0	4.05135	4.05471	0.153476	0.146465	2.69493	2.69493	0	0.200731
VanCar01601	5.54102	3.46124	6.83384	5.01145	3.03642	39.3768	53.4055	46.7924	131.984	42.702	174.249	193.478	101.305	135.007	127.922	132.412	62.3027	62.3027	106.766	114.035
VanCar01602	3.826	2.50034	3.7432	0.829451	4.03261	7.85832	40.9585	109.785	46.1328	20.1638	115.606	294.551	61.6954	113.651	123.243	168.565	33.8007	33.8007	120.654	141.053
VanCar01605	8.11353	4.5915	0.126105	0.493427	2.70476	3.72813	3.00679	1.07958	13.2587	1.50435	22.014	10.8527	19.4855	6.02367	4.09941	3.86853	4.22584	4.22584	8.08329	2.89461
VanCar01606	8.57492	8.32427	71.9677	50.907	7.39611	11.9793	9.95449	18.6932	164.23	36.9145	177.545	139.339	38.4829	29.4847	23.3379	24.8758	23.4985	23.4985	20.519	23.5826
VanCar01607	0	0	1.38723	0	0	0	0	0.318839	0.52111	0.0294919	8.13466	10.3571	0	0	0.352212	0.142472	0.0426513	0.0426513	0.283968	0
VanCar01615	19.5631	24.0398	67.7198	59.6809	21.5975	3.25763	3.12319	3.9264	4.08649	4.68013	4.01725	3.21786	10.2743	4.02338	7.01321	5.71722	5.83983	5.83983	3.49606	5.35063
VanCar01632	0.639325	2.41613	523.436	249.9	0.907464	0.727818	0.436053	0.553783	12.3968	0.980901	6.19395	8.19052	0.870071	1.21086	3.28502	2.42793	1.29796	1.29796	5.49292	2.7548
VanCar01639	1.658	1.17014	0.220179	0.211725	2.45835	0.319127	0.344657	1.57118	4.3282	1.07921	11.6004	7.58578	2.63463	3.60417	2.12494	3.21967	1.13234	1.13234	1.97219	2.16985
VanCar01646	195.217	282.195	96.8465	63.9049	71.7117	29.1436	20.4416	19.6922	86.1339	39.3581	41.3063	81.6596	43.1795	77.5599	35.8171	33.5097	46.4977	46.4977	33.6107	27.0959
VanCar01648	0.00637452	0	0	0.0173477	0	0.1107	0.0612818	0.965996	5.16664	6.48923	14.0268	8.31259	4.31572	2.47888	2.5941	4.46734	2.41201	2.41201	1.22087	1.20254
VanCar01655	10.2914	10.6869	3.75671	6.86926	14.3068	25.0995	20.886	32.4137	8.02501	22.0692	12.6943	8.24133	10.5415	8.80832	10.6427	9.52124	9.95427	9.95427	10.2249	10.9052
VanCar01666	10.4813	13.1441	11.5392	14.4805	15.4292	37.4297	33.0019	22.3241	7.6695	18.2653	5.93852	8.9572	6.68221	6.35978	6.51652	7.05026	6.80438	6.80438	7.10091	5.31087
VanCar01667	12.7666	9.11211	8.34564	7.45744	6.91911	18.0051	25.6713	14.2254	4.10135	13.2145	2.05245	1.40767	7.31241	5.07855	5.16428	5.12041	9.51704	9.51704	10.7507	6.48234
VanCar01677	2.55254	1.13775	6.00135	2.40651	1.29583	105.308	97.0027	40.8219	9.72979	24.5928	11.4339	10.5071	15.2959	9.89752	14.0224	11.7899	13.4718	13.4718	12.9272	17.1359
VanCar01693	1.05997	0	16.394	4.26441	1.19661	7.98539	6.38075	4.91523	1.26701	10.415	0	3.22265	1.69452	0.926204	0.838118	0.832471	0.789103	0.789103	0	3.72229
VanCar01697	0.00689177	0.00229789	0.257128	0.480124	0.127194	0.437273	0.929426	4.23964	0.732161	10.443	0.486262	0.262352	0.203334	0.0377683	0.0700359	0.0604038	0.0327016	0.0327016	0	0.0525368
VanCar01708	1.47333	5.96778	1.51843	1.22652	2.08453	2.99211	7.55085	4.72421	50.8448	21.2494	38.4155	39.9636	151.25	37.0114	99.9778	72.9104	106.026	106.026	75.4341	82.2228
VanCar01714	4.84131	1.5445	1.60992	0.348129	7.73484	3.67369	3.94413	5.62742	0.946964	4.02944	1.28584	0.574838	0.396372	0.522375	1.07118	1.42439	1.77783	1.77783	3.02042	1.61376
VanCar01715	3.00447	4.65345	0.949611	3.83702	3.1447	9.67944	9.2968	14.3116	9.81837	9.20657	14.2725	9.63959	6.37818	10.0186	7.58495	15.2113	8.61082	8.61082	22.7805	8.49249
VanCar01717	2.8213	8.00633	17.6704	16.6909	15.9929	32.7936	44.1888	117.227	19.8662	95.0514	19.4255	20.1016	15.788	12.0732	14.5339	15.4853	12.5844	12.5844	7.13415	4.41114
VanCar01724	13.9728	8.07464	119.216	70.7092	3.97127	362.25	222.802	223.377	81.5236	201.04	48.9409	29.6485	32.2248	49.2459	15.2483	18.3691	28.1939	28.1939	14.0011	21.4891
VanCar01731	25.8413	24.1958	20.7086	24.0161	13.415	0.645382	0.326401	0.820084	1.09237	0.731048	2.44351	2.00889	0.544515	0.331567	1.38013	1.73323	0.982555	0.982555	2.57285	1.40135
VanCar01732	25.9746	22.5446	128.872	156.565	14.5091	0.888658	0	5.09583	1.1173	2.33538	11.8114	4.83162	1.00568	0	9.52743	2.36752	0.682924	0.682924	19.9376	15.2704
VanCar01743	1.76352	0.758776	0.231922	0.361008	0.0837385	9.84175	7.96181	1.67909	0	1.65636	0	0	0	0.0772946	0.0504693	0	0	0	0.284853	0
VanCar01744	3.00751	1.23577	0.173149	0	0.744302	0.257939	0.108233	0.213197	0.107787	0.60027	0.631447	0.0911008	18.86	1.25952	43.8367	27.9076	13.5661	13.5661	16.2166	8.53661
VanCar01749	0	0	0	0	0	0.435962	0.608271	0.544508	9.17727	0.187285	7.61391	11.1198	10.6771	12.0369	15.679	15.641	13.8041	13.8041	14.3154	15.6581
VanCar01755	69.7602	101.463	98.5286	92.7401	23.6674	4.32818	6.13364	3.53185	7.58134	4.51492	8.89907	9.51791	21.6318	9.41273	33.1276	35.9859	25.5764	25.5764	41.7869	42.7113
VanCar01756	24.4429	33.7192	106.304	70.8988	8.91051	2.6064	3.9416	2.42301	6.6649	4.30866	8.42071	10.904	7.75486	6.6488	16.3677	18.5536	13.6351	13.6351	14.0895	17.8227
VanCar01757	3.82583	1.55767	1.89586	3.86093	5.42511	1.83276	1.26011	1.58599	15.561	0.98337	4.66629	18.9366	9.1513	27.4671	14.6366	15.6853	26.699	26.699	35.3726	20.5932
VanCar01758	4.47869	5.74858	7.01753	8.44212	7.80985	1.52085	2.99401	2.01606	3.34339	1.35833	9.86301	7.22315	3.74546	2.45852	4.33137	5.02115	3.26633	3.26633	1.6652	3.97203
VanCar01759	4.63895	5.26971	6.50125	5.82866	9.92278	1.86809	1.70919	2.25723	6.32277	1.51024	17.1966	9.13994	3.8725	2.18684	6.18049	6.07914	4.08701	4.08701	6.89574	4.6685
VanCar01768	11.2267	13.1906	26.921	35.6942	29.2087	5.88906	8.23708	5.61856	2.26025	6.36602	3.56678	2.34035	6.37534	2.01038	5.40146	4.39861	3.47264	3.47264	3.64495	2.70723
VanCar01792	23.4938	19.8382	28.806	49.9188	24.6271	64.8363	113.617	202.784	39.5747	73.9054	84.7129	63.953	37.853	46.3854	91.7653	76.0167	46.355	46.355	114.14	113.842
VanCar01800	9.28962	9.28877	12.6277	12.4803	11.9956	6.99239	7.85516	5.54425	15.1881	5.00411	33.4279	31.3638	12.1986	18.9585	21.6071	18.6087	13.9582	13.9582	19.6016	25.5727
VanCar01820	5.45077	4.38798	0	4.31386	5.98327	8.59798	7.19175	2.01178	19.6101	4.72308	0	0.266831	34.3608	85.3667	14.7678	10.1879	21.2647	21.2647	4.49216	13.5156
VanCar01827	14.9373	16.1481	6.22515	9.06092	120.942	22.1922	22.4873	95.5489	9.07441	61.4022	3.98439	3.39478	17.1669	12.157	34.6074	16.0984	27.0854	27.0854	20.3776	28.4128
VanCar01829	15.3274	22.3847	19.9284	17.6041	114.458	19.6824	33.459	129.87	9.53741	86.779	19.6928	18.2605	17.7055	19.7957	37.1894	41.4301	28.8598	28.8598	53.1715	38.6427
VanCar01830	4.09185	7.54106	0	0	43.8734	5.07836	0	0	2.92953	20.8058	0	0	6.79009	5.07855	0	0	11.3472	11.3472	0	0
VanCar01832	9.24658	8.73424	0	0	44.6786	7.00961	0	0	8.20535	211.094	0	0	10.3146	25.6657	0	0	11.6865	11.6865	0	0
VanCar01835	0.132144	0.163019	0.0404833	0	0.265134	0.550037	0.117864	0.488495	0.689913	0.494225	0	0	1.75345	1.42375	3.44373	1.08274	4.48311	4.48311	1.73921	36.3175
VanCar01839	19.569	18.9508	3.58335	4.79319	12.3541	8.72915	8.2041	9.44963	79.8409	10.3486	47.9799	62.7186	278.036	179.757	272.444	236.643	278.378	278.378	166.903	303.428
VanCar01841	1.55519	2.4168	2.89323	1.53708	9.78482	32.8112	34.9094	22.9289	23.6298	10.469	32.8513	35.8462	21.2938	16.0858	19.4867	21.8559	12.715	12.715	9.913	9.34372
VanCar01843	3.11633	5.84191	10.998	6.79834	22.9044	111.032	116.95	124.766	82.6397	76.0269	148.967	111.07	84.2653	40.1007	103.251	88.1861	61.1593	61.1593	74.3976	50.2779
VanCar01844	0.812198	0.318012	0.155061	0.26849	2.9896	0.739399	0.740996	57.0449	1.08889	43.3441	1.8678	1.88104	0.477349	0.72048	0.306612	0.393895	0.531637	0.531637	0.388785	0.147294
VanCar01846	0.713533	0.667837	0.406369	0.351474	0.767455	1.01558	0.919665	1.08966	3.75843	2.27818	0.892275	3.15051	3.65676	4.2932	2.50676	3.10789	1.91896	1.91896	3.04974	0.877292
VanCar01885	1.11201	0.43382	0.34942	0.295506	0.0693624	0.757348	0.509731	0.200778	0.372976	0.658224	0.255126	0.858114	1.73427	1.97936	1.91826	1.78172	3.18458	3.18458	2.42602	2.36687
VanCar01893	0.0579671	0.0458139	10.3157	3.75217	11.3247	573.912	526.684	120.439	6.2889	117.658	4.36196	7.23593	1.51919	1.93497	0.61113	1.15121	0.661522	0.661522	0.854411	0.775638
VanCar01894	7.43377e-13	0.00370984	0.40499	0.136164	0.0155211	235.914	333.325	8.79143	0.587219	5.84327	3.76183	3.49158	1.54813	0.822707	5.78797	5.09802	0.747933	0.747933	3.20475	2.8713
VanCar01896	1.33458	1.54591	2.30341	1.02396	12.3008	2.1674	2.84275	2.38886	0.384161	1.07712	0.308685	0.345149	0.591005	0.2556	0.926943	0.813996	1.87553	1.87553	0.917352	0.938918
VanCar01903	1.95884	0.447309	0.821656	0.349495	2.02655	4.69391	5.44986	3.62941	9.33727	7.67926	9.1845	7.44281	8.50279	6.22098	16.9534	14.7994	15.0865	15.0865	11.6748	8.68786
VanCar01905	0.582573	0.216675	0.0676289	0.0283334	0.17947	11.0262	12.2117	0.782758	0.387351	0.652982	0.124695	0.160463	0.309051	0.149515	0.0213303	0.0701681	0.320987	0.320987	0	0.0404145
VanCar01906	2.18779	2.8627	2.38415	2.20376	3.08571	24.2674	33.2853	16.1966	14.5176	5.91718	45.297	29.4027	6.97548	4.43492	9.49545	10.6318	4.67808	4.67808	8.19225	6.33593
VanCar01909	0	0	0.160199	0.116986	1.03519	0	0.0583036	0	14.228	0.0514953	13.7932	26.1988	16.7449	2.81804	43.248	102.101	63.8485	63.8485	63.6585	100.172
VanCar01911	0	0	0.768719	0.24913	0.220654	1555.24	2378.06	17445.5	161.513	10966.8	44.09	99.8498	10.351	9.95099	23.4309	15.1899	9.99171	9.99171	11.9655	20.1118
VanCar01912	0.380372	0.125149	2.94443	2.79195	0.494495	848.873	1137.78	20715.7	7175.07	17778.1	11176.1	10938.7	162.981	808.262	947.72	1476.24	798.927	798.927	1274	2712.54
VanCar01913	2.80836	0.479465	2.79269	2.76591	1.0379	1447.85	1698.43	37723.2	2128.98	39220	4015.42	4120.2	392.731	765.235	903.379	1142.29	606.939	606.939	633.084	822.872
VanCar01917	163.99	87.5388	4.61168	3.79042	22.8419	2.06562	3.64799	2.77849	53.4688	2.77516	29.2867	55.579	14.6257	58.4246	30.8571	35.7899	69.3298	69.3298	72.8521	62.7009
VanCar01934	6.49917e-09	3.05342e-09	2.53331e-09	0.0356395	5.17143e-09	0.465246	0.889958	3.86437	0.225606	3.90251	0.431504	0.435067	0.488819	0.276247	0.437662	0.419609	0.350248	0.350248	0.368274	0.389499
VanCar01947	112.087	1.17706	0.849434	0.570343	0.196749	117.094	114.291	12.7174	119.009	244.603	430.078	99.2392	355.117	53.4884	627.095	723.097	501.84	501.84	557.161	891.141
VanCar01969	120.377	119.985	78.4743	75.8914	46.938	14.4173	12.8465	19.0238	26.2164	18.1183	22.9314	30.4224	6.01494	19.2097	6.5831	8.62516	8.97804	8.97804	11.0484	14.8057
VanCar01978	4.3492	3.40314	6.03294e-06	0.047375	0.152859	3.25202	0.977102	0.330687	0.545346	0.628662	0.1683	4.72947e-05	9.55754e-06	0.647443	0.141201	0.0654156	1.15357	1.15357	3.08611e-05	0.597646
VanCar01982	0.229198	0.214433	0.131368	0.156856	1.1543	232.02	291.113	102.911	182.942	96.4598	210.417	183.122	1.73807	2.19928	0.530692	0.393212	0.87729	0.87729	0.804042	0.223736
VanCar01987	2.48269	0.300983	0.536582	0.173036	0.458757	8.79348	8.15247	6.7828	27.2	23.6171	12.4543	20.7255	0.851599	2.30107	0.191394	0.363045	0.696282	0.696282	0	0.123393
VanCar01989	4.71849	5.34069	1.48111	2.13525	8.77968	0.170859	0	0.0880386	0.857528	0.161865	0	0.281105	0.833151	2.28888	0	0	0.56114	0.56114	0	0.0708255
VanCar01990	1.79826	2.67473	2.55785	3.33161	3.65963	0.285385	0.313604	0.488279	0.714902	1.05265	0.443489	0.855492	1.15736	1.56596	0.910012	0.864109	0.840911	0.840911	0.472516	0.52669
VanCar01995	0	0.111744	2390.99	789.217	0.571121	0	0.238124	0.286315	0	0	6.03723	0.299899	0	0.25147	0.345326	0.660462	0	0	20.6638	0
VanCar01998	2.462	2.33316	0.302399	0.160867	2.25422	0.322424	0.602699	0.995169	3.98961	1.50949	4.10215	3.84594	7.12135	5.22335	6.2378	2.86651	4.63201	4.63201	4.21817	8.03274
VanCar02007	0	0	0	0	0	0	0	0	8.45763	0.581463	0	0	2.69284	0.876819	0	0	5.65433	5.65433	0	0
VanCar02017	26.9711	61.147	74.6222	86.7315	98.296	19.5177	19.6792	1.37848	2.24426	4.24783	3.30826	2.60947	152.004	180.1	238.668	206.303	137.689	137.689	178.375	253.749
VanCar02026	3.50462e-06	3.82177e-06	0	0	0	8.58438e-06	1.10003e-05	9.72323e-06	2.00288	0.569818	1.68105	2.09393	7.55458	1.50433	3.45989	6.1996	2.58542	2.58542	3.22581	6.38354
VanCar02027	5.84083	3.62726	6.88771	2.77395	2.63009	1008.35	1082.42	674.802	393.987	431.984	442.526	416.233	579.164	222.095	384.621	492.137	391.648	391.648	327.69	338.703
VanCar02031	8.38659	6.75718	8.55487	9.4309	11.3178	56.7937	44.2126	30.1191	39.0643	29.8301	50.0523	44.2759	59.8339	40.784	40.3657	58.2142	26.0686	26.0686	29.3911	36.7328
VanCar02042	0.0190078	0.0157528	0.00627292	0.0061374	0	0.0647956	0	0.0320772	11.7171	0.0508754	5.65104	7.87196	0.0485879	0.346667	0.101498	0.095571	0.0355838	0.0355838	0	0.0260397
VanCar02051	2.57983	3.70146	0	76.917	2.06985	8.16586	360.762	0	31.3062	55.0919	0	1739.78	52.3931	45.925	575.931	724.097	38.8053	38.8053	0	434.949
VanCar02061	2.77715	1.50201	1.41262	0.524312	9.69317	0.671855	0.313729	0.187304	40.2513	0.449166	29.863	59.1293	7.3133	37.681	15.3514	13.1643	12.6232	12.6232	15.4501	7.32801
VanCar02062	36.0479	31.6908	6.66379	8.64652	17.8201	3.17738	5.1607	12.9965	41.6809	15.3797	36.3548	55.8705	53.6068	60.6003	49.3962	58.7368	44.9294	44.9294	51.5123	68.8716
VanCar02078	2.96969	0.80027	0	0	0.94296	0	0	0	0	11.7533	0	0	0	0	0	0	0.930584	0.930584	0	0
VanCar02080	5.72393	4.78468	18.5592	18.2926	7.84073	83.2422	121.907	23.8854	23.0283	7.7232	25.6158	26.8926	19.8936	22.2898	14.0509	20.6397	14.793	14.793	11.7742	28.3127
VanCar02087	1.65074	1.0703	1.01818	1.66165	3.5194	34.6859	7.50353	1.54735	9.11453	2.52394	0	4.57622	8.09775	4.54862	0.626292	1.71161	6.01288	6.01288	2.93931	1.14215
VanCar02104	12.4601	16.6993	4.68508	5.37576	5.14317	1.24578	0.869602	0.602175	0.660648	0.420119	0.563763	0.378625	0.485062	0.595051	0.813103	0.552638	0.611651	0.611651	0.251695	0.858335
VanCar02133	0.543604	0.778079	1.23813	0.837497	0.441224	7.96631	11.625	62.4582	3.57539	18.5844	3.57692	5.044	0.270418	1.91545	0.869772	0.888368	0.264571	0.264571	0.499598	0.170656
VanCar02135	16.6645	16.5663	1.92757	3.53322	2.12459	8.17087	7.36991	53.6273	188.3	55.2508	162.472	264.315	22.4171	93.4226	19.7171	33.2991	12.0168	12.0168	14.0375	12.1321
VanCar02136	5.25197	5.71942	4.75235	4.84527	3.80039	3.50482	4.79739	6.5158	13.3782	4.22292	18.2895	19.0951	28.1409	20.9868	33.2095	48.1832	10.5918	10.5918	11.7904	6.35263
VanCar02147	9.389	1.75768	0.314029	0	2.32755	3.38541	4.0662	1.32323	0.0499475	0.587143	0.126305	0.256646	0.179236	0	0.762722	0.107845	0.360287	0.360287	0.214017	0.581884
VanCar02154	6.76704	8.05384	12.915	12.7004	9.02732	6.18451	5.57309	3.49848	11.7258	5.09513	13.8729	17.5662	17.8194	12.4194	18.3544	20.088	14.0674	14.0674	25.0357	18.372
VanCar02163	3.80397	4.1479	7.50045	5.95821	9.07814	4.49012	4.73717	4.06015	13.7885	4.43538	12.6514	21.9029	23.3694	23.3639	35.1063	36.9705	21.7166	21.7166	41.4643	66.0468
VanCar02165	1.74674	0.560188	1.19606	0.713355	0.0495398	0.772862	2.13284	0.381813	26.6098	11.1514	65.9973	25.7873	16.4309	7.00807	20.3888	32.2444	24.2682	24.2682	28.3558	26.1775
VanCar02171	3.80677	2.10277	12.297	4.6749	24.8981	62.0839	82.5781	69.846	320.108	331.913	441.122	279.271	150.42	69.9898	122.64	118.861	128.071	128.071	164.936	243.965
VanCar02185	12.5631	3.35612	12.7096	12.9809	1.59578	21.2488	32.5946	168.333	87.5173	176.192	124.639	118.045	27.7386	32.8702	23.7906	25.2233	19.3136	19.3136	24.1175	25.0797
VanCar02194	42.9783	37.0386	67.6916	66.1498	1.50463	0	16.689	0	0	2.52328	34.9112	0	6.12503	11.8762	54.3364	21.3943	8.0165	8.0165	0	75.4346
VanCar02199	48.5938	48.6556	24.8457	31.6935	26.155	4.7704	5.55613	3.46648	7.82093	3.68809	5.78236	8.08646	17.7158	20.0453	14.0146	14.3728	16.6116	16.6116	13.2964	13.3262
VanCar02211	2.24883	2.5469	2.39327	2.0294	5.61595	32.1507	53.2404	26.45	11.5552	14.8945	25.5482	20.6601	14.7372	8.91067	24.5232	23.6702	12.2485	12.2485	32.3111	28.1694
VanCar02213	0.529115	0.327668	0.0792834	0.0845773	0.923919	6.39605	16.0663	32.2297	0.214836	16.8016	0.78551	0.199586	6.70134	3.77571	6.25989	6.07647	6.01058	6.01058	9.12457	10.0433
VanCar02215	1.68034	0.471206	0.783866	0.254294	0.331414	15.3647	10.3926	4.2038	69.3985	3.20513	63.7568	49.2683	14.0846	68.0864	12.0487	16.0236	14.4799	14.4799	20.0516	30.1044
VanCar02245	0	0.0974772	0.313102	0	0.0442879	0	0	0	1.89704	0.11735	2.22189	1.94991	7.19046	3.08831	9.54649	7.42657	7.71913	7.71913	8.08965	5.98276
VanCar02251	11.3761	12.198	73.0982	76.3854	14.9026	9.56052	9.82935	15.7083	22.322	18.8361	31.3063	26.9919	18.5205	23.5858	26.4459	25.3309	21.521	21.521	25.3193	27.2652
VanCar02260	0.122808	0.197603	11.9397	1.67954	0.387847	3.65817	6.01893	5.99628	2.12694	5.65244	3.88072	3.86935	2.43141	1.51882	4.08606	3.34768	1.94185	1.94185	2.02192	1.87131
VanCar02261	2.90933	4.61049	69.4554	27.7527	4.98847	45.8508	52.1023	182.731	30.287	89.99	29.1187	40.2541	24.1461	15.1159	22.357	24.8139	23.1369	23.1369	18.7884	14.5036
VanCar02282	3.29384	2.42938	4.37314	3.97129	1.65526	339.295	223.157	8.45218	11.8861	24.457	6.00398	8.71387	7.76312	14.1808	4.96421	4.50771	6.92304	6.92304	5.89192	8.65778
VanCar02335	3.31062e-06	0.034603	0.0752767	2.82906e-07	0.0650422	1052.75	432.214	2.10259	1.52004	2.10407	3.27942e-07	5.0029e-07	9.33264e-06	1.08982e-06	0.0792332	0.0632748	3.71733e-07	3.71733e-07	0.494789	3.59983e-07
VanCar02363	10.0362	11.4361	61.787	31.9694	11.3034	86.8608	240.571	120.005	63.7669	53.4692	223.501	100.207	48.848	77.077	56.5288	57.2117	43.032	43.032	29.5234	33.6432
VanCar02364	13.3958	14.3501	91.9827	38.2466	23.8759	212.974	359.065	264.203	148.201	119.724	300.441	208.014	78.9622	91.526	81.8147	91.2411	74.2053	74.2053	82.4657	63.3383
VanCar02366	0.473334	1.21825	78.7946	52.3796	7.43515	8.46861	7.29057	2.63885	3.60051	5.75772	2.95393	1.41019	2.39539	0.470534	3.20074	2.26479	2.46742	2.46742	3.51601	2.90088
VanCar02370	1.7559	0.895065	0.435923	0.190457	0.0456759	7.31071	11.7639	150.414	172.177	34.2797	120.628	249.376	481.318	373.121	346.111	371.6	415.641	415.641	309.613	674.964
VanCar02402	680.876	585.384	1866.18	1537.15	849.48	215.79	273.39	247.727	305.718	265.156	563.167	480.161	729.879	705.006	1116.57	955.817	800.664	800.664	1040.21	1699.86
VanCar02403	4.13011	4.52155	15.0948	13.5163	7.38641	107.519	102.479	69.2062	4.75379	12.3995	5.95228	5.06364	13.6842	5.43509	29.1795	28.7082	11.8641	11.8641	17.9984	19.9562
VanCar02411	0.872973	1.75403	5.34969e-06	7.85841e-05	4.08513e-06	6.06399	2.74142	0.584731	0.619631	6.31371	5.00058e-05	2.71059e-06	3.34984e-05	8.03856e-06	2.56082e-05	0.26444	2.18108e-05	2.18108e-05	0.000514796	0.00010629
VanCar02412	88.2053	139.081	239.073	202.485	24.807	11.2149	9.30078	5.53691	41.9832	5.34924	27.5989	58.5637	18.5921	52.7437	14.4778	15.4198	15.4722	15.4722	14.6655	25.4771
VanCar02427	0.414551	0.477812	1.2181	0.377987	1.30099	41.1665	50.9793	39.3232	46.9684	9.42339	17.2772	96.2617	379.174	716.318	655.095	923.486	377.344	377.344	624.749	1160.42
VanCar02459	0	0.0287228	0.526524	0.437415	0	2.02713	24.2043	72.7375	8.25697	48.4277	125.509	100.536	2.13429	5.18701	33.9097	39.6204	2.2207	2.2207	33.3601	28.1777
VanCar02469	0.258236	0.0237597	0	0.0138155	0.00532845	0.71577	0.722823	4.1684	2.87869	2.96295	1.45527	2.58188	0.486772	1.08997	0.186991	0.24911	0.480144	0.480144	0.0865464	0.236474
VanCar02477	0	0	0.0476251	0	0	0	0.0692672	0.0820955	0.0669584	0.0303208	0.341624	0.0874185	1.68153	0.0792794	2.22715	1.22234	1.27121	1.27121	1.75506	4.29483
VanCar02499	7.41326	7.93022	0.681871	0.754011	3.52126	7.50906	7.88955	1.56724	0.54367	0.522568	0.254735	0.434523	3.02866	1.63531	1.07597	1.23861	1.72766	1.72766	0.744746	1.60761
VanCar02529	0	0	0	0	0	1.07766	5.0307	23.0767	0.968738	18.3755	0.793469	0.576046	0.867243	0	0.332176	0.158715	0	0	0	0.217908
VanCar02541	9.36262	10.8407	9.32782	14.0573	5.70829	1.59607	2.10967	3.07765	0.501838	6.42895	2.82949	0.725041	1.79774	0.413853	2.16286	1.40113	1.08442	1.08442	0.825917	1.09684
VanCar02554	5.86426	5.88633	8.5422	6.46341	6.24446	51.2717	68.7495	89.4415	19.8937	52.048	33.9489	32.6443	7.27403	9.53993	8.77925	6.38267	6.96842	6.96842	10.1687	6.82226
VanCar02555	8.84688	9.24	23.0135	30.3802	7.41064	95.6492	152.124	257.42	36.4428	167.338	66.0605	68.6235	11.9627	21.8697	16.4157	10.4365	16.7069	16.7069	26.9372	13.6632
VanCar02569	2.28427	1.26304	2.36292	2.28446	0.321227	2612.33	4262.89	87.8149	4.11488	36.5577	1.80343	1.89588	0	0	0.504712	0.47895	0	0	0	0.390971
VanCar02578	0.355976	0.280731	0.421096	0.471994	0.26274	0.140257	0.136045	0.0531578	1.03907	0.138899	3.31803	2.10451	2.51157	1.6739	5.06177	4.50041	2.89669	2.89669	2.5678	5.5167
VanCar02600	21.3219	23.0718	142.165	146.242	24.1827	10.1305	19.4081	16.003	33.5337	14.8395	54.1646	53.3134	37.7037	50.6807	70.1676	64.1464	43.2854	43.2854	74.6079	87.1366
VanCar02619	0.281724	0.254411	0.187557	0.126854	1.15207	7.8258	7.90114	2.76061	4.2122	21.6804	3.20745	9.60507	13.4988	17.3437	8.99741	7.65398	11.4997	11.4997	12.1857	12.9876
VanCar02621	10.4639	9.64531	9.32959	3.88924	1.82829	1.14829	1.52553	1.58555	5.04509	2.53475	6.16415	8.42045	10.8238	8.29546	27.3874	15.7721	24.5384	24.5384	18.1938	22.3702
VanCar02628	0.0347371	0.034153	0	0	0.156246	0	0.13254	0	1.21336	0	1.75173	1.50427	28.0546	21.4736	37.6164	49.5314	7.82213	7.82213	13.0035	19.7152
VanCar02644	0.123043	0.0349689	0.026275	0.00788499	0.234404	5.84202	3.38064	0.959451	4.08313e-08	1.51647	0.0494778	0.0159299	3.18384e-08	0.0335778	0.00994961	5.13689e-09	0.0201148	0.0201148	9.51437e-08	0.0242103
VanCar02646	2.92488	0.344862	0.268945	0.037926	1.86626	2.36016	2.09436	0.754018	0.641145	43.1549	1.68943	0.882489	30.6668	0.431577	0.42848	15.4797	22.1223	22.1223	6.57943	0.327688
VanCar02648	31.8504	20.8209	14.1019	8.91215	16.9515	22.7884	10.6208	112.789	108.596	172.096	67.9284	55.7827	260.202	129.851	255.62	153.763	229.719	229.719	191.839	271.346
VanCar02659	21.4828	20.3654	36.479	46.578	18.3744	1.97379	2.60325	1.6451	10.4737	2.88949	15.1454	13.9003	17.2864	22.5473	18.4917	17.3558	15.5897	15.5897	26.87	22.6294
VanCar02667	4.71047	4.92934	5.42699	1.55501	6.30153	5.09669	3.62986	26.8115	10.8794	15.8032	5.08878	4.89162	13.1	13.4473	5.76375	4.73573	10.937	10.937	4.6294	8.1326
VanCar02668	16.6727	18.7147	19.4722	15.7573	32.6796	41.775	40.167	124.458	86.6807	70.6374	82.5303	96.2895	70.3682	62.5855	60.3933	65.2333	52.7624	52.7624	69.5015	52.4753
VanCar02696	33.3492	35.2951	35.9536	30.9009	3.70189	6.03494	6.3125	5.56845	15.1888	4.71186	16.045	20.2623	12.6923	14.4278	12.6987	12.1453	11.4777	11.4777	15.3131	8.11463
VanCar02705	7.91673	9.7891	37.984	30.2279	23.0247	39.9889	52.2971	64.8726	13.0967	56.3903	13.1565	26.6481	55.3731	48.4262	96.385	83.9655	49.4892	49.4892	68.5218	72.2932
VanCar02711	3.35992	3.65945	4.9133	3.26476	3.03877	3.23234	3.27653	12.6238	26.8317	7.40956	40.1417	35.2501	29.8211	53.1552	24.1723	42.8749	22.9899	22.9899	35.1167	33.9647
VanCar02717	7.2752e-06	1.59734e-06	1.63224	0.523196	0.0724857	11.0744	36.1657	18.3757	3.96697	2.499	6.26164	3.68226	10.341	6.58617	41.9653	34.3079	12.1953	12.1953	21.4252	42.6149
VanCar02722	0.585998	0.739664	3.0723	4.16997	10.6174	0.931768	3.11907	1.56911	32.7956	1.40252	29.7979	36.8348	4.3283	7.35704	6.75546	7.57133	5.42101	5.42101	3.51906	8.13803
VanCar02735	145.622	17.3014	22.2483	87.3575	0.204057	0.207107	0	0	0	0.120388	4.44305	2.51355	3.03553	0.336849	5.69924	6.17375	0.67089	0.67089	1.46706	0.634311
VanCar02737	115.491	3.93721	0.768541	0.550303	0	0.535121	1.92197	0	6.73954	34.995	28.7068	6.91297	21.3088	1.14068	55.7804	40.3991	34.7585	34.7585	63.5143	123.466
VanCar02742	0.0476839	0.047105	0.114816	0	0	0.0991895	0.125535	0.296882	0.165821	0.486941	0.104373	0.47546	0	0.339882	0.534639	0.473984	0.897849	0.897849	3.87085	1.35741
VanCar02747	0.0752937	0.0494506	0	0.0617673	0.0674192	0.27884	0	0.548441	11.2002	1.31005	3.83551	8.7404	0.784563	3.24013	2.20074	2.73164	3.54444	3.54444	1.17447	0.969064
VanCar02751	1.59179	1.91052	1.49007	1.89644	6.04602	0.866149	0.407021	0.0723551	0.183902	0.471766	0.0767466	0.0773351	0.0550097	0.500305	0.184512	0.134547	0.261786	0.261786	0.128536	0.204538
VanCar02755	1.49576	2.72522	10.8683	4.97544	2.45256	14.2852	9.67191	0.196174	494.543	34.1551	340.685	454.171	151.555	338.552	91.0104	170.9	83.968	83.968	71.3662	66.4695
VanCar02764	0.0896124	0.0402702	0.0580113	0.0188792	0.19536	1.91978	1.46757	1.96669	4.33127	1.67336	1.8408	2.95782	0.33026	1.31895	0.425295	0.280125	0.279051	0.279051	0.473651	0.296215
VanCar02770	16.8779	15.9896	8.52652	9.72853	9.17613	1.7516	2.28362	2.3869	5.78664	4.18551	6.98062	4.73674	0.726083	0.906023	0.850795	0.852405	1.13654	1.13654	0.499906	1.18763
VanCar02771	3.74391	4.06587	4.94034	5.10778	4.17323	3.68705	3.63501	4.79358	13.1327	4.14048	12.1859	21.5293	22.172	32.1733	10.5984	25.7759	16.2166	16.2166	8.84047	10.4529
VanCar02775	5.41903	3.29971	4.70732	0.446305	0.28309	1.74979	1.06808	0.318203	24.3029	0.555842	4.6502	39.3969	0.766114	11.5508	2.6638	5.05442	5.64586	5.64586	2.84798	2.16417
VanCar02781	0.93846	1.41341	1.6356	1.72309	0.790899	0.612772	1.53623	6.18281	0.286803	3.36217	0.497582	0.773364	0.774066	0.461203	0.456996	0.648224	0.877444	0.877444	0	0.585931
VanCar02803	0.187539	0.0962756	0.0476718	0.0695674	0.0151743	3.13937	3.13646	1.04076	1.00955	1.00001	1.09252	1.19525	1.15121	0.477393	0.410923	1.1139	1.03066	1.03066	0.348081	0.287893
VanCar02810	0	0	0	0	0.0143615	15.8676	16.8141	16.307	2.13036	9.10469	2.41762	1.23139	3.16827	2.04819	2.45127	1.6629	2.20446	2.20446	1.20941	0.43796
VanCar02815	4.15863	2.18095	0.533902	0.851077	0.60386	3.86503	1.01903	15.3373	17.9839	77.681	7.00109	8.01956	4.92337	3.20392	2.39428	2.11611	5.87249	5.87249	9.97511	1.21366
VanCar02833	0.334893	0	0	0	0	153.371	171.827	190.623	5.67726	78.2299	9.63169	2.33336	34.5246	8.58507	51.1053	27.316	26.8305	26.8305	21.0776	13.461
VanCar02845	11.9547	8.18492	22.9558	15.639	9.89081	16.4299	13.156	11.9794	0.0222837	8.61978	0	2.15624	1.37414	1.04441	3.54394	1.92308	2.93202	2.93202	5.2159	6.54683
VanCar02846	21.8329	22.2624	152.354	110.193	31.353	186.311	177.92	234.124	34.2708	146.566	36.169	39.4487	153.188	154.16	175.103	227.776	130.114	130.114	128.548	306.176
VanCar02849	6.5632	6.13711	2.54422	1.99588	8.57909	7.20093	6.69354	26.379	10.7756	17.0593	18.4484	12.3693	7.98448	8.95298	9.03358	8.13315	7.01711	7.01711	6.09385	9.66286
VanCar02860	0.054185	0.0202957	0.0445336	0	0.0159773	0.355226	0.583159	1.00144	5.41144	1.16708	3.69254	8.10655	8.08445	6.62018	11.4079	9.183	8.83615	8.83615	13.6717	11.401
VanCar02870	16.7122	15.2593	13.4284	8.76429	10.7351	11.1825	14.8038	22.2871	59.4125	9.41145	48.3643	75.8997	16.1477	28.2714	13.5643	14.4048	12.6113	12.6113	11.7899	22.4823
VanCar02879	1.00611	3.17812	0.982366	1.03039	100.379	36.0328	21.1275	35.4963	1.3466	52.5488	8.32546	2.01404	4.78366	0.570788	7.21864	6.06772	3.84858	3.84858	9.50468	3.93662
VanCar02887	4.83371	2.89172	3.66664	3.0853	4.14708	4.43535	7.18471	8.18126	88.3068	6.58364	118.015	88.0044	15.1749	17.0622	13.7735	14.0071	11.7317	11.7317	17.9753	15.9667
VanCar02892	29.9271	32.8286	58.2165	44.3195	16.8414	4.59474	5.43827	12.0207	6.40668	21.5086	9.36744	5.72782	20.5484	6.24171	14.5734	11.0442	12.8075	12.8075	11.6956	11.1149
VanCar02906	12.5716	9.70679	1.26405	0.736237	11.9707	5.40387	3.6699	3.92207	4.78288	4.41856	2.46578	2.31515	1.63742	2.38856	2.25455	1.93821	3.6932	3.6932	2.72179	1.22508
VanCar02911	1.76473	7.67087	487.709	317.565	30.4958	229.522	247.441	193.833	31.3397	107.015	33.9257	37.0332	20.5272	17.8491	15.1883	13.547	11.5007	11.5007	16.4749	15.885
VanCar02920	9.78622	7.85343	0.461946	0.263641	5.11265	3.15044	1.67602e-10	1.62131e-09	3.99169	4.32603	0.0555448	0.110148	11.2372	10.0502	0.264174	0.280165	12.1726	12.1726	8.57229e-09	0.501908
VanCar02936	0.00646014	2.53692e-10	0.0145096	0.00464334	0.018535	0.714708	0.670915	2.48607	0.151954	4.82349	0.299383	0.105063	0.0977949	0.157168	0.0211567	0.0493306	0.05243	0.05243	0.0586874	1.0844e-10
VanCar02947	0.841274	0.583541	0.160629	0.125602	0.571603	0.228077	0.297272	1.07067	229.93	1.25944	206.152	254.516	10.7165	79.7693	7.39704	17.2498	5.30678	5.30678	6.87914	3.37413
VanCar02958	82.0389	226.976	315.622	604.343	13272	69.1775	31.1594	6.57676	1103.92	90.9315	645.009	558.225	37.1292	77.2793	19.7814	30.8823	101.558	101.558	16.0118	19.2861
VanCar02964	11.2582	18.1542	9.64926	13.2689	8.30481	2.46643	1.13786	3.94542	5.99575	4.12126	1.27928	3.92669	3.85727	8.90758	2.5959	2.82055	6.13993	6.13993	3.1876	2.78644
VanCar02967	0.938732	4.42413	0	0	0.534373	0	0	0	0	0.940588	0	0	0	17.4327	0	0	0	0	0	0
VanCar02989	9.02792	8.59314	5.07565	6.94818	7.97852	18.1794	10.4657	48.216	38.9709	88.2092	12.8745	20.0247	23.0182	30.0715	13.7914	14.9515	21.7829	21.7829	10.8801	10.0431
VanCar03011	3.23856	5.8106	1.52815	1.08854	11.8479	1.5888	1.17526	10.5014	30.0837	11.2619	43.2824	32.6471	9.07105	13.1902	15.2301	17.9213	10.0714	10.0714	18.2123	8.51089
VanCar03031	2.27864	1.28413	0.93803	8.21661	0.100677	0.0693129	0	4.923	3.56328	8.33671	1.86185	2.77717	32.8159	4.68954	35.0905	33.6828	29.944	29.944	24.0409	43.5393
VanCar03032	0.0330404	0	0.778795	0.334984	0	0	0	0	22.8435	0.20991	32.9051	37.5968	9.61643	39.1954	11.8655	19.3358	6.38955	6.38955	13.3419	13.019
VanCar03044	6.77537	7.80868	12.1048	13.2083	2.71276	65.2545	71.1023	33.0852	66.4152	64.7161	44.4941	53.3971	14.5342	15.517	9.25188	11.7923	16.3076	16.3076	9.14291	6.26295
VanCar03045	15.962	17.7202	44.0076	29.5024	5.8614	206.914	244.182	198.824	215.139	190.104	227.719	256.065	32.4952	27.967	30.8556	38.7987	30.5572	30.5572	22.9955	19.0531
VanCar03050	0.981094	2.33258	0	0	3.69966	4.19398	2.34878	0	8.84652	11.1532	0	0	2.37496	5.45316	0	0	3.81022	3.81022	0	0
VanCar03053	10.8054	11.7859	36.0647	34.6054	8.59153	11.8123	7.46056	2.62904	15.036	3.18711	15.444	12.2706	21.412	17.317	13.5487	11.1068	20.0755	20.0755	12.6396	20.4183
VanCar03054	0.488708	1.29219	0.801733	0.87892	18.4618	0.458702	0.406503	0.201374	1.33106	0.696681	0.663173	0.494061	0.276952	0.92201	0.164336	0.116957	0.559846	0.559846	0.201616	0.276905
VanCar03064	6.13061	7.325	8.09709	6.82162	5.56844	22.8821	27.8369	12.7902	10.599	6.60225	14.8286	10.9044	2.66933	2.60131	1.93585	2.17585	2.09383	2.09383	2.17224	1.75278
VanCar03065	5.67026	5.4926	5.67821	5.77504	6.80581	202.185	244.229	221.314	70.2376	84.635	92.2785	62.9828	37.2701	32.9291	31.8499	29.5833	24.4044	24.4044	28.9044	39.0133
VanCar03072	1.15933	0.96649	0.16137	0.107314	0.577579	1.16809	1.5003	0.356065	0.645253	0.676754	1.07369	0.345601	6.8534	1.36901	5.85739	3.75377	4.25448	4.25448	3.9473	4.25902
VanCar03080	13.5479	13.628	6.99227	7.3621	24.9222	20.1726	12.6501	55.3108	37.9147	27.2016	28.3878	22.9202	29.7845	19.9399	11.7699	14.4556	21.7792	21.7792	14.0903	12.55
VanCar03081	89.6186	89.6333	68.7147	83.9087	61.6305	14.2255	17.0846	17.0849	24.3266	29.2343	21.654	32.1489	10.7828	26.0512	17.3069	18.8861	16.959	16.959	24.1533	24.1193
VanCar03098	9.51256	10.2388	10.6237	14.1591	3.98031	4.3635	6.59587	90.3241	115.185	26.1771	108.069	106.548	37.8509	38.8378	25.4795	25.2778	20.6687	20.6687	14.7685	31.781
VanCar03102	1.49615e-06	9.41467e-07	0.680576	0.478852	5.20656e-07	3.01362	5.44138	0.11305	0.380214	0.14114	1.2487	0.609687	0.440923	0.273412	0.777011	0.526145	0.356669	0.356669	1.10739	0.283018
VanCar03111	3.25126	2.31491	18.309	27.1626	4.32191	16.7328	96.4369	77.0727	5.27983	19.7161	17.2426	21.2672	3.76194	3.82295	11.884	13.0037	3.85829	3.85829	9.81465	12.0835
VanCar03112	8.6675	8.48877	9.05412	10.0344	14.8422	51.7806	41.4677	51.5317	14.6597	18.4232	11.7704	12.0772	10.9321	16.2686	9.53851	10.4678	12.8014	12.8014	11.0822	8.98686
VanCar03115	1.05619	1.92863	10.638	11.7672	1.41693	4.06753	4.93795	2.71328	26.0146	5.2287	28.0878	34.5003	63.6954	54.7735	45.3632	59.3955	54.5869	54.5869	38.9748	30.8176
VanCar03116	0.273715	0.245976	0.974861	1.37733	0.31881	0.396603	0.446129	0.433079	2.18531	0.816622	1.85693	3.41856	6.63645	10.7291	3.87035	7.4013	5.7971	5.7971	2.5821	2.08671
VanCar03117	29.4072	40.9345	70.9047	66.8788	29.1988	16.6601	26.0237	63.7786	526.056	28.3714	610.845	949.511	1548.17	1949.47	1483.17	1908.89	1450.19	1450.19	1355.73	1811.97
VanCar03124	8.44788	7.71192	3.26982	2.73623	33.318	6.45632	3.70886	30.0096	13.0467	21.8173	3.84881	10.3225	9.05934	14.224	4.3518	3.94744	11.485	11.485	4.90622	8.29269
VanCar03133	0.141423	0.150486	8.42722	8.44943	0.290243	2.44371	2.2448	33.1017	41.3406	77.2945	33.031	32.3284	4.54767	17.6045	5.46547	4.79641	4.7678	4.7678	5.59586	3.12187
VanCar03134	0.0310796	0	18.8125	22.2085	0.390734	3.80075	4.09339	0.556703	8.57016	1.92321	5.79787	10.4736	3.11164	5.62288	5.72135	4.76395	4.80969	4.80969	1.99058	1.44988
VanCar03142	0.392516	0.264821	1.95546	0.150091	0.239963	0.172057	0.299235	0.35482	0.503739	0.65204	1.28839	0.755247	23.1047	3.67165	20.8993	10.4493	18.3643	18.3643	18.0228	18.4104
VanCar03143	0.359439	0.63257	0.512528	0.49989	3.6867	1.24606	0.904666	1.5345	8.82657	2.38144	5.30349	9.28622	42.0168	20.0155	29.8116	15.7091	22.0491	22.0491	9.91911	26.7945
VanCar03151	96.9908	82.1486	193.613	222.286	74.9472	4.65623	4.35262	11.357	11.9132	7.80912	20.7284	12.1465	45.2222	30.0699	54.0912	34.5055	41.4364	41.4364	32.2655	120.212
VanCar03152	6.11648	4.68118	8.34912	12.8584	3.43739	0.644999	0.924894	0	0.973327	0.222325	0.652949	1.86495	2.03409	0.800878	0.541673	2.32166	2.10429	2.10429	0	3.70279
VanCar03153	16.8194	9.66915	24.4954	38.3731	10.2925	0.757015	0.592194	1.07331	2.62279	0.987372	2.33643	2.60865	9.17272	6.70009	4.67524	5.5104	7.82898	7.82898	2.59373	16.3597
VanCar03170	23.9709	20.4047	38.256	44.6655	19.3894	7.40231	9.45344	6.11006	8.95007	6.08333	8.11618	10.1029	17.9557	27.6252	12.9399	12.9336	17.8142	17.8142	8.41935	14.8357
VanCar03193	0.542742	0.163951	1.58821	0.875263	0.15074	3.25276	0	0	93.3128	5.2623	8.93379	34.8679	426.477	373.816	108.736	66.6834	417.204	417.204	91.9163	1477.94
VanCar03194	0.0514794	0	49.495	31.549	0	0.286794	0.419622	0.251661	107.342	0.412777	22.7356	48.1086	171.067	101.241	35.1692	24.2219	82.8127	82.8127	12.6864	100.381
VanCar03198	0.1154	0.0564608	34.3442	12.4139	0.104979	0.643334	0	0	77.3364	1.48535	7.77594	46.7938	152.586	259.009	32.1722	19.7349	100.713	100.713	17.8058	370.606
VanCar03211	0.30702	0.209977	1.19367	0.997729	4.89592	0	0	0	2.62803	0.166953	0.98198	1.56928	0.847393	15.4359	0.560559	1.11468	5.2015	5.2015	0.871021	1.14639
VanCar03214	4.30359	4.45005	3.73477	4.10134	11.201	51.0275	38.5245	39.9558	8.35037	47.5366	6.36928	8.43887	12.6909	19.4547	10.8726	13.1065	12.0833	12.0833	13.6825	19.4755
VanCar03234	5.04542	1.01123	0.633988	0.145299	1.60785	0.339365	0.868952	2.95717	4.09661	2.62269	18.3275	7.54093	7.54085	4.50897	9.44758	8.83121	7.60314	7.60314	16.2451	6.73543
VanCar03240	0.392025	0.0518506	3.94207e-07	4.27846e-07	0.217094	0.132012	5.32992e-07	0.21081	0.306663	0.0871557	5.78756e-07	4.30032e-07	9.18628	3.69466	1.96783	0.662053	8.36748	8.36748	1.54795	0.536224
VanCar03241	1.22368	0.709472	2.99474	1.83924	0.575025	0.343509	1.37743	0	2.6095	1.22592	4.80347	8.65614	37.2548	7.21011	27.158	13.3293	30.2449	30.2449	19.1129	11.1959
VanCar03248	65.6853	36.2235	13.3794	9.86442	103.519	1.38009	1.18045	0	0	1.82346	0.176223	0.372085	0.478137	0.325136	0.326277	0	1.12799	1.12799	0	0
VanCar03265	4.48856	5.31321	10.1253	11.1657	5.25929	21.5248	28.9845	645.31	33.564	159.576	61.7148	52.0841	15.2864	6.44584	14.8316	16.3032	13.7939	13.7939	14.5128	13.728
VanCar03267	6.30959	1.85804	0.361542	0.0701094	1.54081	0.391314	0.209698	0	4.52012	0.847882	3.56723	2.24853	5.90214	4.00935	4.12804	3.53905	6.92624	6.92624	11.5772	6.69956
VanCar03268	2.54405	1.94516	1.44478	1.32245	0.805449	2.13724	1.9341	0.559097	6.33784	2.49839	8.19734	7.1624	1.29757	1.34576	1.00115	1.09524	1.39567	1.39567	1.0845	1.27118
VanCar03301	0.108462	0.106208	0.622931	0.298749	0.0492498	19.946	131.435	24.4272	0.19015	2.17733	7.25375	0.563135	0.170237	0	10.7253	1.08662	0.122995	0.122995	1.93514	0
VanCar03303	2.95342	16.2014	172.324	136.084	1.20028	4.59884	4.69862	1.58738	2.85344	1.96745	1.04435	1.18672	2.09236	3.69962	1.44651	1.04617	2.34311	2.34311	1.77538	1.37142
VanCar03310	1.71536	1.18321	1.91152	1.60766	1.5305	5.55189	7.40323	8.25413	2.66148	5.87923	3.70839	3.03463	6.31943	3.80952	10.2831	8.46105	5.66637	5.66637	6.72164	12.5989
VanCar03321	6.95034	4.35415	9.46972	10.1047	8.18807	2.97824	2.9263	2.35141	2.75639	3.1812	3.64612	3.45363	42.901	17.0789	35.7852	41.4074	24.6789	24.6789	27.7587	34.4356
VanCar03324	11.3091	22.148	6.67382	8.52348	1.35746	1.48765	1.11356	2.27155	68.8644	2.28831	74.6	53.3306	13.9847	6.32501	9.07914	9.04642	11.9091	11.9091	12.0034	15.9932
VanCar03325	1.29185	1.62623	2.69127	4.82994	1.45423	0.878255	0.222868	0.421748	5.24187	2.0104	7.16295	2.30712	37.3473	2.84072	9.81041	6.71931	11.1852	11.1852	7.68744	7.3144
VanCar03347	3.27587	5.63202	18.594	12.4017	3.64311	94.8416	100.704	454.745	244.814	324.552	136.562	207.503	55.8965	204.491	68.8121	84.9804	110.441	110.441	91.1783	111.13
VanCar03349	15.727	17.0138	17.5219	15.8243	13.7817	12.1699	15.7902	23.0847	4.88604	8.6272	8.86269	7.17786	29.4565	5.41567	31.0826	22.9998	30.3768	30.3768	27.1632	45.6844
VanCar03365	7.94067	7.08616	7.01621	6.40729	8.79385	34.6571	34.6143	32.0787	38.3136	31.9994	48.6578	35.9	13.2759	38.1313	16.0163	16.6941	15.348	15.348	17.6019	20.201
VanCar03404	0.0974514	0.674033	0.441382	0.0253268	0.577762	0.390367	0.265042	0.313295	57.222	1.73415	34.8128	65.013	14.525	26.4573	11.5333	17.4573	8.99683	8.99683	10.819	18.5682
VanCar03405	0.980629	1.54328	0.610309	0.539448	7.41537	230.254	270.418	10.0947	293.502	20.1715	228.306	275.128	47.9702	147.01	72.5722	97.1859	30.2603	30.2603	31.1274	31.2229
VanCar03406	0.185971	0.156083	0.0132514	0	0.13498	0.218674	0.019355	0.0456862	6.59625	0.467724	2.72924	4.66843	0.333784	0.658745	0.102252	0.192292	0.450586	0.450586	0.0810943	0.129281
VanCar03408	154.605	172.078	239.779	269.297	127.284	25.7781	31.4958	46.6795	75.5563	34.516	96.8121	96.4916	165.462	201.248	182.331	176.889	163.332	163.332	179.173	218.204
VanCar03411	1.88684	2.32718	0.197422	2.37356	1.17714	7.9603	6.65275	4.73831	0.156574	9.26025	0.362524	0.364043	1.52568	0.337851	0.669103	1.03832	0.589253	0.589253	0.464771	0.444358
VanCar03417	0.0133892	0.0263837	2.9363e-07	3.71069e-07	0.0236213	4.65418	0.941554	5.26744e-07	6.1623e-07	2.29424e-07	7.64274e-07	5.62595e-07	5.37201e-07	5.7468e-07	2.65438e-07	0.0317174	2.59733e-07	2.59733e-07	1.65051e-06	3.27554e-07
VanCar03418	19.0552	11.3318	4.87034	3.5641	11.8025	64.2478	31.7791	20.8559	39.4886	13.9362	35.4802	21.9	82.1215	64.6336	49.3197	37.4035	97.1356	97.1356	35.653	52.3849
VanCar03420	0.503504	0.568283	2.56032	2.35554	0.582779	0.416947	0.769933	0.615963	0.527469	0.639151	1.87542	1.96725	2.52463	1.17177	4.93316	4.65998	1.53037	1.53037	1.85032	1.80984
VanCar03421	18.8201	18.4253	62.6358	46.7179	25.4535	21.1047	23.7133	28.1085	146.514	27.4123	150.087	182.987	479.859	436.117	565.87	497.547	401.06	401.06	580.287	641.756
VanCar03422	3.42482	0.114279	0.149533	0.217408	0.390565	3.95179	5.41902	0.773274	0.101267	24.2891	0.394508	0	16.2496	0.608422	0.563211	15.0084	16.2538	16.2538	4.60534	0.310077
VanCar03434	5.45167	2.17725	1.12493	1.84241	489.134	203.723	373.012	3586.7	35.8805	5008.87	326.032	48.1808	478.03	20.0859	742.429	447.888	219.425	219.425	192.657	236.969
VanCar03436	3.18309	1.33686	0	0	3.40283	0	0	0	1.2778	6.8196	0	0	6.93333	2.09231	3.14652	0	3.89431	3.89431	0	0
VanCar03448	0.577727	5.87783	0.0650776	0.0634267	0.0358897	0.0745403	0	0	1.07492	0.232365	0.530947	0.59854	34.8434	3.45628	24.2771	23.8174	21.0919	21.0919	14.7654	33.0208
VanCar03453	1.48952	0.155716	0	0.0550333	0.50459	2.50669	2.38649	2.53867	5.74104	3.13729	3.53228	4.25748	5.14823	11.0428	2.45544	4.46658	5.45118	5.45118	4.17882	3.68917
VanCar03454	17.2823	27.0349	11.4084	11.8598	60.5149	118.509	109.867	13.1006	11.0337	48.1251	5.35662	8.82832	8.76613	9.27532	9.88444	12.3834	11.7628	11.7628	5.52739	4.32736
VanCar03455	10.3188	12.6239	1.32294	1.09371	25.7699	39.1535	2.05437	0.991519	6.64515	10.0008	0.418291	0.846887	5.14243	6.42129	0.598676	0.712335	5.80586	5.80586	1.05772	0.880006
VanCar03460	0.0173291	0	5.11263	1.74174	0.0463768	3.55875	4.27831	115.966	240.154	131.097	339.394	318.909	2.21853	6.19646	0.882093	1.53303	0.237109	0.237109	1.04616	0.295746
VanCar03478	0.957898	0.213653	0	0	1.41611	0.242357	0.1719	0	0.304698	0.486743	0.203311	0.433342	0.54588	1.31048	0.756853	0.480106	3.56064	3.56064	0.737906	0.819348
VanCar03483	0.122449	0.0510737	0.033984	3.25363e-08	0.118953	5.58314e-08	0.0677089	1.03875e-07	2.25368e-08	0.0261166	0.0293928	0.0601332	0.355353	1.41701	0.721606	0.823015	1.55557	1.55557	2.6849	3.10031
VanCar03518	10.9195	9.48694	105.659	86.5369	14.2195	20.0799	25.5566	11.4082	7.20119	8.42149	5.58759	10.4438	6.33988	7.06586	11.3308	12.3915	10.6257	10.6257	9.68976	12.9736
VanCar03519	0.555793	0.580601	2.29055	1.24058	0.156246	0.386337	0.13254	0.631727	0.485344	0.607431	0.477746	0	2.39225	1.4708	3.1347	1.48687	4.8197	4.8197	3.39221	18.957
VanCar03534	11.2644	17.7603	5.04954	6.35473	5.07626	9.61825	7.2627	3.33536	22.4039	11.6091	26.3536	16.3406	67.7648	30.3979	57.4047	48.5297	70.7902	70.7902	40.6207	89.853
VanCar03539	13.6388	43.8446	286.56	116.77	30.447	51.2371	83.5535	79.2813	95.6068	87.4604	59.0632	125.557	31.451	109.833	21.5837	21.8578	21.2632	21.2632	14.5968	25.1047
VanCar03543	2.97991	1.33301	225.232	86.9275	2.02629	0.334596	0.789966	0.268495	0.210088	1.24109	1.91351	0	0.753286	0	1.00452	0.634327	0.753626	0.753626	1.43963	0.215241
VanCar03544	24.2095	17.9805	7.81811	10.9154	46.8419	4.32123	11.8217	32.3803	7.9868	21.2146	33.1937	19.3456	5.65127	2.87071	5.29691	7.15484	5.80066	5.80066	9.99552	5.82002
VanCar03547	0.106308	0.157046	1.35572	0.789156	0.190515	0.22149	1.77022	1.98639	10.6588	10.7279	27.0786	8.9332	1644.75	38.503	2848.73	1304.16	842.436	842.436	972.972	3528.1
VanCar03549	0.169935	0.226603	1.53827	0.739781	0.180345	3.81166	2.07456	0.082234	0.206082	0.383364	0.106447	0.126578	0.126376	0.268642	0.107151	0.107105	0.197876	0.197876	0.119843	0.135598
VanCar03551	3.0175	4.53789	2111.69	781.491	2.72608	8863.17	11405.9	13.2336	107.756	4.00237	73.1885	85.4937	20.2265	24.1672	41.6825	61.2707	21.6474	21.6474	48.8147	29.5037
VanCar03553	0.54672	0.310656	21.0072	6.95308	0.29412	91.0899	35.0789	0.684152	4.01917	0.865334	1.38371	1.86785	2.70156	0.72697	2.98652	3.03523	2.82998	2.82998	1.08881	1.6021
VanCar03578	43.0205	37.9885	103.271	124.666	16.6816	21.4772	30.5839	36.0947	268.625	66.212	247.64	311.331	57.31	123.74	103.079	90.1629	64.7569	64.7569	109.506	128.161
VanCar03589	0.036239	0.00383962	0	0	0.34307	0.0214923	0	0.383796	1.57191	0.616159	2.15428	1.56255	7.10737	2.48172	8.74638	5.76852	7.02959	7.02959	5.12978	3.18632
VanCar03599	0.921923	0.212416	0.622931	0.896248	0.738747	0.906636	8.27057	3.75803	0.19015	1.48059	1.29531	1.40784	0.340474	0.71294	0.975032	0.776159	0.245989	0.245989	3.87028	1.27811
VanCar03603	72.3444	68.3605	75.3944	62.0823	222.121	26.9861	7.01462	16.0173	26.0885	43.3071	25.6279	20.379	12.5484	12.4032	25.1543	17.8178	23.3002	23.3002	7.83069	34.8927
VanCar03604	36.4954	53.2759	13.1482	19.4535	62.3595	0.587382	0.307002	0.36409	0.0737048	4.74231	0	0.193708	0.066099	0.0875195	0.114621	0.270663	1.92878	1.92878	0	0
VanCar03606	3.08077	10.2035	3.26039	5.09989	9.63346	2.32009	1.93361	2.81006	0.200908	6.15997	0	0.271017	1.80105	0.603326	3.66904	1.73695	4.65387	4.65387	3.65115	3.17583
VanCar03607	1.46598	2.14168	9.20943	4.40267	0.515278	0.615047	0.216517	0.0512106	2.27069	0.52266	0.161919	1.74939	1.4607	5.47284	3.12346	1.40996	10.4866	10.4866	5.64567	13.7989
VanCar03614	2.87924	4.15999	0.263226	1.20574	17.4424	15.1389	12.5878	2.44329	0.592067	5.63766	0.889029	0.373105	1.59394	0.931502	0.868085	0.921636	2.45089	2.45089	0.620018	0.676655
VanCar03616	2.46809	3.28385	7.0634	7.63477	2.84509	14.4127	16.3494	14.1395	1.45153	6.61052	2.41783	1.48368	3.37814	2.10896	3.76145	3.15793	2.61236	2.61236	1.93211	3.36314
VanCar03622	0.0494161	0.166194	0.0352167	2.27338e-08	0.128655	3.30199	4.36103	7.07266	3.14435	5.81827	5.65414	4.15492	3.27583	1.39074	2.94414	2.69014	2.30867	2.30867	3.70706	3.28352
VanCar03629	12.275	3.92022	18.8689	2.7834	4.20991	73.7172	89.6875	25.9959	115.257	33.6574	159.055	149.146	17.106	29.2513	19.9888	28.6662	14.0695	14.0695	22.9717	21.7975
VanCar03630	0.735524	0.599167	2.52043e-10	0.02127	664.028	0.907926	0.0325416	0.0427672	0.348705	1.80428	1.71186e-08	0.0450241	0.031335	2.30036e-08	0	0.0209406	1.62617	1.62617	0	0
VanCar03640	25.256	33.9566	271.573	302.444	27.6383	28.8518	25.6679	22.7942	11.6298	49.037	6.4458	10.7996	2.3802	7.58616	6.54124	2.85996	8.32439	8.32439	5.36115	5.29439
VanCar03642	3.23909	3.47969	373.448	314.23	0.306356	0.276725	0.441467	1.26665	1.82898	0.910926	2.01438	2.62781	0.594248	1.839	1.89957	1.02802	1.71945	1.71945	2.38271	2.01583
VanCar03646	24.7665	20.1607	16.134	15.7969	21.9822	390.083	413.228	8.72733	10.4293	7.14642	13.6644	13.102	10.1836	8.00436	11.7095	10.9624	10.4064	10.4064	14.11	9.08572
VanCar03648	0.027186	0	0.13176	0	0.520488	13.3862	14.2067	5.4511	1.27669	39.5408	1.85083	1.51472	0.0848439	0.111039	0.216182	0.135822	0.0310155	0.0310155	0	0
VanCar03649	0.225336	0.222573	7.40192	5.36072	0.779937	0.972253	1.14492	3.69765	14.4113	4.95766	22.3864	11.5076	40.0006	24.1417	30.9313	27.4269	34.3682	34.3682	33.895	33.1056
VanCar03662	15.1254	22.8848	57.2679	44.6776	28.0212	5.28729	6.12762	8.3264	5.55882	7.15968	15.4397	9.10174	26.0224	8.08581	31.3084	35.1838	16.0244	16.0244	32.429	27.3206
VanCar03663	7.26109	15.5527	1.36869	0.165596	0.970022	0.0909196	0.371514	0.294905	1.25622	0.467458	1.19454	0.468553	39.7141	3.03602	39.2705	32.0688	140.458	140.458	25.5179	78.9996
VanCar03665	1.47611	0.082767	0.0823003	0	0.0149585	0.13964	1.01829	0.141868	0.642248	0.184927	2.00187	0.302415	10.8936	1.30868	23.8695	35.5519	31.7139	31.7139	23.4897	53.0278
VanCar03667	2.89518	0.536155	0.811078	1.78697	192.527	69.0556	114.594	484.124	98.5081	364.581	189.093	151.838	487.087	72.0639	367.687	234.407	260.385	260.385	275.201	228.359
VanCar03679	0.0921479	0.180772	0.637857	0.245617	0.0416762	0	0	0.879576	1.61292	1.62091	3.02811	3.47335	1.01123	0.198991	1.07631	0.768789	0.209243	0.209243	1.58044	1.7514
VanCar03685	6.99305	9.56495	32.3976	37.7316	6.18226	47.1552	74.5282	104.967	15.2005	83.5028	23.3897	38.9173	12.6634	12.1642	12.2882	13.8507	9.22029	9.22029	10.3569	15.0663
VanCar03695	73.6725	115.849	222.11	216.057	189.481	91.5875	106.173	332.393	42.8759	121.903	57.8838	48.4321	52.3612	43.3098	52.9056	52.3103	46.1943	46.1943	41.862	38.1772
VanCar03700	4.90623	5.47794	0.212433	0.207403	10.0664	0.180459	0.253676	0.199744	2.51633	0.523064	1.73239	0.889762	18.3952	3.22731	20.7278	15.7068	31.2703	31.2703	23.5337	31.439
VanCar03702	8.99089	27.5383	90.3212	65.4101	46.8281	1.77877	1.5636	0.927973	33.7355	2.51227	66.3507	58.6393	3.26228	6.80078	7.12177	8.87426	8.43133	8.43133	7.72499	3.56269
VanCar03704	11.5474	10.7106	28.7814	39.6007	6.55428	5.28713	5.86251	2.72295	6.35728	3.2822	6.74225	7.53036	21.726	18.7524	18.2113	19.6406	15.9689	15.9689	18.6422	16.6512
VanCar03732	12.9204	13.5171	15.0189	16.1555	5.03636	3.84877	4.89981	4.21223	19.9359	4.05224	21.0128	20.3179	14.4479	15.4742	11.6418	14.6751	9.1662	9.1662	13.1393	17.76
VanCar03755	6.77736	6.26197	3.41887	2.7052	14.0075	27.946	32.8892	32.3993	16.5991	29.2098	25.0044	22.0417	5.82011	7.57565	3.6466	5.00966	3.7554	3.7554	3.97168	2.27122
VanCar03757	5.19846	7.2098	1.88666	2.30635	53.3647	4.69039	7.8863	277.06	77.6853	115.961	191.011	100.505	6.30895	5.74714	5.58289	4.27348	2.90986	2.90986	3.03617	3.39002
VanCar03762	43.8244	15.1172	3.59636	2.08483	0.61899	1.15291	0.926833	0.799912	11.7361	1.45782	16.3132	14.5655	19.9667	7.08361	39.3937	24.4646	26.4876	26.4876	26.7495	29.0925
VanCar03763	0.522785	0.500889	227.284	67.238	0.411115	265.401	250.337	77.3493	35.0999	33.9273	38.0897	28.2065	11.9037	11.0232	6.14458	6.2573	3.26193	3.26193	6.21504	1.92849
VanCar03775	0.506029	0.487627	1.61094	1.76127	2.37273	0.369791	0.438796	0.143681	0.0914079	0.289925	0.429032	0.230375	0.178793	0.035492	0.762765	0.258453	0.455855	0.455855	0.444672	3.02635
VanCar03782	17.3704	16.6958	65.1771	79.8872	99.7742	14.2627	9.00498	3.61418	6.96031	5.96672	15.7201	9.00769	18.5417	20.0763	29.4547	23.9341	23.4785	23.4785	29.1922	29.1322
VanCar03799	15.4116	16.1009	22.5996	21.0455	17.5128	10.3702	12.8918	34.1375	17.0743	19.5546	11.3109	26.6833	81.3472	104.099	69.1895	82.2527	61.5683	61.5683	73.4153	81.429
VanCar03800	0.0282905	0	2.32511	2.32474	0.126854	4.71629	96.9254	37515.6	261.934	21786.4	201.069	202.41	160.851	295.796	131.704	96.4537	125.342	125.342	130.21	81.7862
VanCar03807	0.148965	0.0326701	79.9252	109.811	0.0295199	0.22965	0	0.279746	11.3492	0.677698	21.3535	16.4744	1.86039	0.815279	2.52194	3.8812	2.68024	2.68024	6.225	3.38042
VanCar03810	4.24381	3.6851	5.44102	5.39315	4.25216	4.31075	8.77717	6.39242	12.7736	3.38722	12.7983	37.0975	19.1998	23.6048	31.9513	20.9375	8.89529	8.89529	15.513	39.4583
VanCar03819	12.3669	10.6373	1.65442	1.86331	18.3665	19.2861	17.209	51.2727	22.356	75.3205	77.059	50.8622	51.8731	40.8463	102.311	102.202	74.5106	74.5106	94.0724	69.1227
VanCar03822	0.139893	0.0829409	4.97159e-07	7.26904e-07	3.75389	0.194701	1.15896e-06	0.000139335	2.90689e-06	2.47009e-06	1.74451e-06	3.22494e-07	2.68803e-06	0.336854	7.12731e-07	3.37013e-07	2.53122e-06	2.53122e-06	1.43743e-06	3.86202e-07
VanCar03824	2.20316	3.07882	1.97652	2.02178	12.2876	0.311068	0.340859	0.134134	0.022909	0.55793	0.0571382	0.0286953	0.336142	0	0.274229	0.403001	0.497073	0.497073	0.66682	0.260194
VanCar03825	863.002	1035.62	300.882	392.405	2359.88	55.26	43.0779	24.3435	2.97353	47.2569	3.80705	2.82281	0.632631	0.264246	0.411263	0.387509	23.8536	23.8536	1.34392	0.522437
VanCar03832	22.5321	27.3446	67.631	69.0613	16.2681	1.27012	0.81481	1.36402	13.7538	0.87174	4.67301	9.6448	2.37107	26.2223	1.43098	4.01719	4.49446	4.49446	5.70293	5.53915
VanCar03834	6.57078	5.23682	3.83558	3.14589	7.84481	1.21528	0.940731	0.668603	0.548803	1.1591	0.155076	0.633251	0.437567	0.216044	0.281712	0.310098	0.599151	0.599151	0.529137	0.299135
VanCar03839	120.897	105.239	118.371	121.753	104.755	29.7649	27.7663	25.989	28.1507	19.65	31.0238	36.4425	74.1664	59.9086	75.6556	72.6121	61.5533	61.5533	69.2193	160.694
VanCar03841	6.46694	6.32381	1.66512	2.35578	9.07445	4.77719	5.06311	11.672	6.35291	10.3522	5.56088	9.35502	2.90718	6.19531	4.48122	4.73506	4.71974	4.71974	3.6777	2.72924
VanCar03858	0.404912	0.480057	1.17742	1.02589	1.0796	1.25327	3.38133	4.13635	22.6211	2.36578	22.38	102.471	17.5774	38.7544	52.9718	62.7891	17.7036	17.7036	59.2873	73.4158
VanCar03871	1.13206	1.55273	0.0204926	0.0297257	0.79812	0.108041	0.179137	2.81499	1.24628	0.644438	10.9656	2.87834	2.15758	2.93549	1.71173	2.59485	1.43067	1.43067	0.68214	2.31789
VanCar03889	4.82295	4.68724	8.48371	6.15447	1.5318	0.3129	0.328677	0.194987	1.57069	1.42404	0.806206	1.34791	2.39447	5.60688	3.80031	2.72229	4.62196	4.62196	5.21557	5.48627
VanCar03891	0.519243	0.324554	0.819493	0.47668	0.424662	1.29445	0.795138	1.0595	0.758226	1.409	0.848314	0.939024	5.52053	0.693987	10.4688	6.36693	11.2863	11.2863	10.4124	2.83799
VanCar03899	0.458856	0.150669	40.9769	33.3615	0.0456605	0.0708075	0	0.223174	0	0.0403302	0	0	0.159385	0	0	0	0.290313	0.290313	0	0.537653
VanCar03908	0.933835	1.20326	7.29205	3.28322	0.83526	200.308	186.26	78.0449	457.036	74.6352	621.452	454.828	157.141	52.1365	196.926	139.103	96.5428	96.5428	141.194	158.223
VanCar03920	23.0413	20.7254	20.7274	20.2707	10.2061	2.49898	2.53725	2.49183	2.99039	2.5076	10.0089	5.59477	3.32219	1.78852	5.67338	5.29088	3.99761	3.99761	4.65352	3.61416
VanCar03931	4.08387	6.23679	4.28678	2.81417	3.87053	38.8514	30.2102	12.0775	5.47992	21.0148	3.84258	3.87926	13.6364	7.85255	14.1313	13.1765	17.1102	17.1102	5.24683	14.3573
VanCar03936	2.45991	3.72174	2.84557	14.1609	3.55514	0.517739	0.576324	0.590444	0.267274	1.15537	0.81577	0.242542	0.479636	0.669883	0.664572	0.59862	0.777079	0.777079	0.645854	0.256604
VanCar03944	0	0	0.316073	0	0.049848	77.5225	54.8789	132.932	503.188	430.453	225.479	140.25	141.431	122.293	54.0436	92.097	109.381	109.381	71.6952	31.119
VanCar03947	148.499	149.503	24.3375	33.4299	247.395	112.625	130.252	187.886	14.5709	278.543	78.5141	19.4574	117.977	47.3223	122.057	133.863	146.675	146.675	133.129	66.8064
VanCar03952	5.20868	4.28335	2.98852	2.9171	12.5947	126.395	169.582	6.42145	15.367	19.1837	27.3591	15.6656	88.5866	57.8733	64.2274	92.2039	55.5083	55.5083	84.6875	89.6926
VanCar03956	0.0506526	0.0613836	0.131625	0.142874	0.418548	3.99109	4.86954	6.17666	84.4442	2.01242	132.783	110.686	1.60595	1.69583	1.72407	1.68198	0.878965	0.878965	2.32734	2.32324
VanCar03965	2.26499	3.75236	3.86881	2.1031	0.112549	0.0405858	0.150499	0.0789251	0.101712	0.198672	0.189691	0	0.182585	0.0393032	0.239905	0.18992	0.156137	0.156137	0.140067	0.159566
VanCar03970	12.1581	12.6406	18.5097	17.4237	12.2475	38.3854	86.1975	220.218	31.8025	94.4009	37.2463	36.4334	33.7604	38.3709	40.1066	51.4631	29.8239	29.8239	36.5155	45.4632
VanCar03973	77.0954	85.4664	133.018	196.749	71.2819	39.9091	42.8067	24.7938	39.8949	20.1505	108.151	53.3168	81.1204	105.884	115.838	140.342	107.724	107.724	139.378	73.543
VanCar03984	1.06844	1.75865	0.388775	0.176989	0.681231	0.574539	0.754474	3.48958	1.40962	4.03962	1.56068	1.79439	2.56657	1.2249	3.69668	2.68673	1.95475	1.95475	2.13158	7.35862
VanCar03988	30.1019	62.9336	44.9506	12.2581	10.1714	3.31597	2.481	99.302	6.98279	8.60868	4.17411	13.7197	33.9944	61.7016	33.1179	20.1381	46.7115	46.7115	51.5174	17.0219
VanCar03989	125.858	33.2101	10.7515	0.980267	12.2594	14.3068	17.1157	37.6515	7.36768	16.8019	2.24868	3.69501	2.01506	12.8729	3.36473	1.52487	30.9331	30.9331	4.24799	15.6098
VanCar03996	201.236	183.084	385.226	595.915	166.776	157.612	127.165	27.4074	679.552	64.7677	612.921	675.573	464.265	1313.24	541.437	669.44	579.98	579.98	433.23	416.613
VanCar03999	0.8078	0.282304	364.655	159.607	12.0725	1642.75	1110.35	2765.42	835.516	3015.07	549.87	636.578	314.413	297.936	366.833	344.525	542.54	542.54	333.072	45.5211
VanCar04025	4.03194	6.68403	1.24878	1.55509	4.80355	17.4457	6.06322	1.29903	1.28821	2.42503	0.629634	0.476	11.9265	7.47558	15.0692	13.2255	11.2495	11.2495	3.95628	5.0957
VanCar04046	3.76634	4.54005	0.820178	0.983381	1.15431	1.64766	1.52406	4.98041	5.56767	7.29836	4.3362	5.32524	49.5323	30.588	42.7972	46.2176	35.058	35.058	20.9984	25.0566
VanCar04056	0.0240209	0.0236696	0	0	0	0	0	0	0	0	0.107734	0	1.0511	0.199704	1.44353	0.682345	1.25866	1.25866	4.47552	5.96303
VanCar04066	0	0	0	0	0	0	0	0.175002	0	1.41627	0.45412	0	4.33331	0.252832	1.65411	2.39511	0.0464981	0.0464981	0	0
VanCar04114	1.54637	2.12163	0.696652	0.420286	1.41364	8.50356	14.0655	7.0338	4.99849	2.04426	3.7273	5.85762	2.13543	3.85725	3.70083	3.07749	1.87345	1.87345	3.66194	2.07509
VanCar04115	7.0063	6.84415	11.4194	8.51166	9.10542	18.5997	22.6498	21.2204	27.1632	5.6153	11.2754	31.1307	24.2648	38.4729	9.6968	11.4347	24.8428	24.8428	50.0594	53.2677
VanCar04118	4.61725	4.55733	5.36746	5.06906	7.18102	16.5117	22.7991	21.8521	17.3464	9.00772	20.7898	25.7242	18.7849	14.4883	2.23651	2.16977	14.7853	14.7853	23.0701	23.1617
VanCar04121	8.25562	10.1923	0.0878596	0.0763438	8.10296	252.705	5.09254	3.34884	86.6197	137.255	1.16989	1.58533	124.695	59.7407	1.23925	1.13438	87.3655	87.3655	0.477755	0.762272
VanCar04129	1.59245	0.832115	1.15779	0.591708	18.8521	1.54121	1.23876	1.89073	32.8009	0.724764	11.1484	18.6444	2.18701	32.0007	2.43934	3.61511	4.12255	4.12255	2.99836	2.10984
VanCar04132	5.79683	4.56576	259.935	218.16	6.91472	41.6987	39.576	18.7874	52.0086	35.2073	72.3536	48.541	43.9446	28.2224	39.0879	39.5835	33.0457	33.0457	39.6347	27.6818
VanCar04135	23.1091	6.14048	0.351525	0.118457	3.64919	0.615425	0.177072	1.81791	1.2016	0.52551	1.11546	0.626126	1.59359	1.39353	1.79131	1.50816	6.48876	6.48876	2.44765	2.23034
VanCar04144	7.9878	8.29062	6.88287	8.52787	5.90804	5.95157	6.94213	62.8323	15.6595	40.2227	20.623	19.7863	23.3245	15.6735	29.0969	25.419	23.8427	23.8427	24.9029	30.2515
VanCar04146	7.41463	7.87482	6.45715	7.96319	13.3019	10.981	10.2925	45.0502	15.6778	29.596	16.281	13.0621	13.6244	10.8347	18.2673	15.22	11.9533	11.9533	12.8941	16.4003
VanCar04151	4.81446	4.95995	1.08412	1.71416	6.83752	2.52907	1.70846	7.47524	37.5027	17.326	35.4104	31.6521	42.2594	51.6188	35.9785	38.5487	36.348	36.348	39.3353	55.501
VanCar04164	2.00897	0.742681	6.75472	6.75426	2.36382	14.8044	7.07824	46.1474	8.28641	33.7586	6.61204	6.37103	11.8196	6.32768	14.1075	11.3055	9.68647	9.68647	19.3144	5.85472
VanCar04171	5.31681	6.9128	1.91359	2.3846	1.46491	1.61238	1.28152	2.39867	5.2061	1.06437	11.2916	10.2326	14.8317	8.19821	22.1625	22.0128	7.28725	7.28725	10.7769	18.2963
VanCar04173	307.572	428.203	358.199	391.407	224.688	50.0973	39.3034	43.5732	67.1533	38.2967	59.2319	68.1583	47.466	81.421	57.8088	59.9121	53.7923	53.7923	56.3271	44.7473
VanCar04179	0	0	0	0.0131479	0	0	0	0	0.437148	0	0.272158	0.893505	3.10311	1.24539	3.69325	3.58435	1.51598	1.51598	0.905862	0.375079
VanCar04181	5.77355	3.45146	2.19811	1.22817	7.43315	2.96346	1.83774	2.98754	5.95934	5.63131	6.51841	4.20728	2.28186	2.19642	1.59477	3.72885	3.10368	3.10368	2.14446	2.23285
VanCar04182	0.0617702	0.148441	0.869585	0.793883	0.238394	0.462332	0.893135	1.26952	4451.08	0.0869359	1805.19	5253.81	1270.8	12456.6	257.74	1046.01	428.245	428.245	245.825	149.83
VanCar04183	2.72323	2.09986	8.76281	9.22687	1.20556	0	0.047562	2.41464	1.65264	3.24095	4.21374	3.15312	3.89067	2.00499	8.58992	7.01708	3.60595	3.60595	7.97662	3.33563
VanCar04192	0.0450571	0.00530166	0.628867	0.0355642	0.121414	5.16933	3.60307	3.41167	0.687401	2.56293	0.0661924	0.134637	0.00834536	0.0722681	0.00688557	0	0	0	0.224642	0
VanCar04199	0.133851	0.129083	8.13825	4.78062	4.77686	13.9206	42.1594	45.7595	1.90707	21.3907	8.50796	1.94255	11.9064	2.00302	10.1659	21.6439	6.9078	6.9078	7.44532	9.15458
VanCar04200	13.1348	10.8314	64.0512	59.1875	34.2375	9.12771	13.728	10.5923	3.46291	8.62554	8.23023	8.62497	3.09182	14.0995	9.05675	11.5385	3.90936	3.90936	10.4318	8.18354
VanCar04205	0.658479	0.290322	0.332809	0.243982	0.662141	0.554549	0.759803	2.16933	4.19158	2.05803	4.82977	5.69972	3.76302	7.57284	4.92388	6.55944	3.96025	3.96025	5.21745	7.03276
VanCar04211	9.86286	34.9198	22.7914	26.42	17.5131	1.89029	2.61725	7.35292	3.79377	12.178	2.3346	4.68627	0.372203	1.11929	0.182333	0.344016	0.310687	0.310687	0.256692	0.0580636
VanCar04217	7.99983	3.50047	13.1012	9.95342	25.8759	2.94687	28.5468	225.934	25.56	83.6646	97.6474	103.406	80.5931	158.202	315.045	330.646	137.145	137.145	422.287	494.287
VanCar04224	9.87619	12.0786	9.17273	9.42105	12.3364	15.3812	11.6169	15.5809	32.8006	9.28077	27.0652	37.8379	15.8326	21.3405	3.47353	12.7567	18.6182	18.6182	32.9807	21.8689
VanCar04235	17.4588	15.2614	4.92473	4.33872	14.8054	40.5011	45.2206	218.21	131.496	115.282	178.859	135.1	35.8391	51.1592	42.5648	35.2498	36.8367	36.8367	34.3324	41.292
VanCar04276	1.90752	1.65567	0.960901	0.589891	7.27533	57.99	70.1468	21.5548	3.91764	7.1055	3.6725	5.24964	2.04432	3.40265	2.74416	3.58901	3.08049	3.08049	3.31683	4.18988
VanCar04280	2.02508	2.06451	0.859501	1.27707	3.5128	9.93952	13.8546	9.88825	2.16303	3.32311	1.36889	0.929812	1.40057	1.21141	0.59603	0.812175	1.3316	1.3316	0.800875	0.858744
VanCar04282	0.107701	0.0118361	0	0.0137636	0.021235	0.0331689	0.0617232	0.0242847	4.96717	0.0374857	3.36571	3.16975	5.0363	7.64966	3.35323	3.51824	3.69033	3.69033	3.19013	4.0442
VanCar04283	0	0	0	0	2.8552	0	0	0	0	0	0	0	20.7671	21.3582	0	0	55.1917	55.1917	0	0.581002
VanCar04322	3.3307	3.94195	3.62574	3.7439	2.95557	4068.53	5255.31	14.9383	15.1258	7.36763	3.12184	2.72738	2.81408	2.95432	3.17525	3.78516	3.63312	3.63312	2.20301	1.73827
VanCar04328	40.3821	41.1841	32.161	44.1161	37.1187	5.51402	5.73534	5.43661	6.83973	5.03163	6.56122	8.45438	5.85418	8.34362	6.89113	8.24917	5.89244	5.89244	6.3794	8.20572
VanCar04335	8.29059	8.25366	5.37954	6.46539	12.5492	6.45647	8.61709	3.64369	15.2085	3.24431	28.5816	29.2327	3.54591	3.60524	3.70617	4.32098	3.079	3.079	3.21852	2.46684
VanCar04358	2.17072	2.87459	1.78303	1.23891	4.06307	7.6902	3.71173	3.06484	2.43249	3.79578	0	0.777325	2.53312	3.32624	2.11792	1.65847	2.05575	2.05575	0	2.95275
VanCar04365	0.208932	0	0.145403	0	0.904253	0.538267	0.423543	0.187984	9.76237	0.86883	6.11219	9.55669	0.559006	0.794175	0.992691	0.748716	1.19158	1.19158	0.445996	0.85863
VanCar04375	1.03186	0.647549	0.994656	0.570495	1.14507	20.9093	23.668	0.806869	41.246	5.56954	40.7792	38.6017	31.2494	100.607	23.4252	34.2023	32.0548	32.0548	25.2857	44.8768
VanCar04376	0.89257	0.786872	0.375753	0.904383	0.80081	11.8555	21.6038	0.818387	22.196	4.71884	20.7804	27.9086	19.004	89.0825	21.5559	22.1947	21.477	21.477	8.69659	32.3652
VanCar04382	2.09216	2.87793	5.54201	6.7406	2.24912	0.926651	0.637925	2.509	13.3696	3.01312	13.1555	14.4392	25.9058	24.4749	22.295	19.3445	23.016	23.016	22.9478	28.1105
VanCar04398	1.53261	1.28829	2.61336	2.416	1.26797	2.78214	5.84984	15.0166	2.40739	6.13836	6.89899	6.58387	3.59898	3.14315	6.00136	5.86213	2.89867	2.89867	3.62666	5.26624
VanCar04405	1.23175	1.41842	0.462281	0.86224	0.638818	1.07206	1.75947	2.68046	1.40547	0.521906	1.9567	4.08206	5.24974	4.44611	6.53005	7.3944	3.84991	3.84991	4.62966	7.24264
VanCar04411	134.388	140.918	196.781	226.938	142.078	34.4827	38.6663	56.78	96.0771	66.0392	128.915	105.744	159.744	161.186	202.281	182.027	157.917	157.917	215.371	252.17
VanCar04416	0	0	1.84358	0.834599	0.04665	1.01589	0.748722	0.591247	2.12388	1.84002	4.62903	2.83501	4.02789	0.429937	2.05541	2.0274	3.57758	3.57758	3.94796	2.85696
VanCar04428	0.12027	0.0324095	0	0.0255835	1.88644	0.0303218	0.191235	0.0904234	10.7201	1.01294	10.3187	15.5005	19.92	8.13614	18.7254	15.1957	20.2655	20.2655	25.3946	38.8266
VanCar04434	0.0704474	0	0.41407	0.631976	29.0992	0	0.945029	0.611798	1.71872	0.556685	0.841629	28.7267	354.545	36.1815	999.901	971.164	438.232	438.232	1071.27	862.778
VanCar04437	0.0606075	0.177812	1.25473	0.514233	0.110426	0.337984	0.769644	1.2358	56.8106	0.195325	102.453	109.185	1121.06	28.7457	784.292	799.685	837.834	837.834	774.827	648.244
VanCar04440	0.0562296	0.157467	0.0893915	0.15267	0.0666275	4.57342	3.91257	331.804	220.49	409.559	248.846	307.026	45.7739	88.2191	61.6608	93.8751	27.6234	27.6234	47.5019	34.5932
VanCar04442	3.37792	0.070125	0.224378	0	2.23849	0.401292	0.319399	0.38668	43.4953	2.44682	14.2774	4.42085	241.35	58.1908	37.4434	35.1411	221.926	221.926	42.1257	38.6378
VanCar04447	1.26909	1.42465	7.05585	1.53714	2.65435	118.47	222.299	482.5	4509.72	2821.73	2452.69	3422.81	5444.12	3580.75	3437.27	2734.03	3804.46	3804.46	1919.47	3200.71
VanCar04448	1.3533	3.07051	8.78493	5.48734	0.905241	95.0335	260.92	540.412	15306.7	2248.41	13623.9	18755.9	25985.2	16837.8	12745.6	14810.6	12819.5	12819.5	14534	15701
VanCar04450	2.49232	0.236868	0.217004	0	1.01523	8.22884	15.5074	0.561098	158.216	24.4166	59.0866	175.555	227.06	359.932	88.9837	92.4364	167.301	167.301	42.1025	91.5438
VanCar04464	3.14764	3.50951	1.80853	2.16514	3.12015	15.9077	19.6126	9.47797	13.4187	18.4538	11.1713	23.4081	34.658	38.5093	35.6132	47.3541	23.4247	23.4247	34.7312	40.7561
VanCar04472	3.59356	3.31419	3.30617	2.83893	5.54311	3.08547	3.08956	3.54109	43.2313	2.09965	18.0528	58.054	36.1709	84.9664	26.0052	42.433	20.8794	20.8794	28.7837	30.5824
VanCar04492	5.78827	16.2744	102.889	59.913	75.8561	2.1446	3.44658	1.4902	21.6001	2.22636	4.48276	21.2398	1.35959	1.07975	7.72317	5.45719	1.9758	1.9758	3.96914	0.555827
VanCar04494	0	0.064243	0	0	0.180179	0.183466	0.569114	1.03048	394.721	0.425036	621.775	340.634	6.82371	67.0802	8.39026	10.0147	4.31789	4.31789	14.928	11.3855
VanCar04497	0.0329181	0.0372201	0.0440778	0.193864	0.0750571	0.117294	0.193194	0.740831	1488.67	2.34803	1718.28	1184.99	4.45588	89.7279	1.10637	2.17148	0.988472	0.988472	7.82068	1.56698
VanCar04505	3.01516	5.71225	0	0	7.19956	6.92513	0	0	6.53624	7.37093	0	0	8.81811	8.68307	0	0	3.33133	3.33133	0	0
VanCar04517	5.05729	6.30686	12.1978	3.26969	3.20096	3.65741	3.14289	2.98011	19.4342	7.02843	11.0201	36.0507	5.74958	13.5056	5.84847	3.35215	7.68628	7.68628	9.73384	6.12926
VanCar04528	4.39055	4.67625	11.281	17.2621	4.90735	16.8581	9.69529	14.6178	5.98192	16.7326	7.23689	5.11927	8.08316	6.79793	0.501752	5.30708	7.88023	7.88023	16.7781	11.8261
VanCar04532	0.812465	0.222451	1.13287	1.3208	1.25138	0	0	0	0.157289	25.0626	1.31199	0.415363	1.33995	0.280749	1.65743	0.522067	0.257131	0.257131	0.69647	0.784931
VanCar04540	12.2483	13.7536	6.91491	9.83572	11.3232	9.14062	12.7917	104.631	11.2606	60.1666	11.2254	11.4888	17.9638	12.1041	20.1526	19.3434	16.9776	16.9776	20.072	23.0885
VanCar04548	0.475373	0.0771905	1.79632	2.67322	0.0728443	0.442731	0.363882	0	0	1.0317	0	0	2.24665	0	12.1338	0.996473	5.37124	5.37124	3.22215	91.4953
VanCar04569	0.624621	0.460178	3.98446	4.65688	0.950188	0.542979	10.9034	20.062	50549.9	1065.03	26182.3	35021.2	3822.48	32280.3	3564.83	7537.95	2521.79	2521.79	2626.07	2650.69
VanCar04583	34.6141	58.1436	140.755	38.9011	58.0538	14.1779	9.67209	35.9513	94.1968	74.7368	140.343	82.607	268.496	53.5354	386.399	242.632	226.93	226.93	165.537	190.09
VanCar04585	7.99427	10.0579	9.55644	3.9756	6.9642	9.11891	1.9848	2.43686	6.63365	7.95897	5.21764	4.98897	8.7325	4.67437	11.3843	3.69198	8.00769	8.00769	2.23989	1.89132
VanCar04622	2.03421	1.92865	4.39673	1.0506	2.07883	1.20329	1.57246	4.10483	18.3984	2.78279	7.48138	14.5188	36.8053	39.42	9.4611	20.4838	11.3118	11.3118	11.4155	8.98907
VanCar04624	13.1432	19.706	312.631	245.016	38.9963	0	0.71395	1.77994	0	0.837534	0	0	0.397136	0	0	0.475804	0	0	3.31182	1.36635
VanCar04625	12.405	14.6224	78.4312	90.2953	21.498	7.27823	3.06269	3.03299	2.95774	3.38592	1.42721	1.77775	3.6359	2.28378	1.1732	1.52402	3.64363	3.64363	1.65715	1.39047
VanCar04641	31.0807	28.8884	277.461	244.454	36.6893	20.715	25.9049	23.3667	62.1804	16.6728	46.1682	75.2254	27.0444	45.8311	33.414	37.8335	29.2746	29.2746	43.5367	50.1326
VanCar04647	6.62208	5.43972	6.59504	5.60322	1.81548	0.655587	0.583765	0.62271	0.0504276	0.736258	0.403915	2.60414e-06	0.535026	0.410389	0.463322	0.311425	0.366409	0.366409	0	0.279449
VanCar04668	0.889548	0.443246	0.407282	0.604651	0.587608	10.9721	16.0319	17.1589	203.007	22.1512	31.2064	127.864	1.5695	50.8874	2.42148	20.2628	41.8474	41.8474	18.45	4.63004
VanCar04674	5.14916	7.51981	10.5032	12.7267	194.804	148.23	136.734	294.959	80.7175	401.191	42.9138	60.7925	80.3725	71.0307	73.0658	102.997	127.181	127.181	109.275	123.407
VanCar04686	0.289077	3.05741	88.8631	85.961	0.495085	36.5498	53.4023	2.34442	1.04225	1.44564	0.748137	0.614223	0.300599	0.130559	0.140742	0.212044	0.293279	0.293279	0.157241	0.21423
VanCar04691	3.18864	2.03452	1.51732	2.29383	13.1763	83.7902	100.415	35.1241	123.014	55.4454	78.6339	132.109	52.9338	68.1398	28.3058	39.4449	39.7024	39.7024	18.0823	39.9851
VanCar04692	3.06819	2.29369	2.43566	2.25656	15.8954	130.596	133.047	69.0847	205.545	97.7017	242.966	190.861	67.1771	62.587	62.5523	60.0402	47.9475	47.9475	47.6327	52.3382
VanCar04717	0	0	0	0	0	1.75071	3.0218	2.31544	0	0.418336	0	0	0	0	0	0	0.113596	0.113596	0	0
VanCar04722	0.599614	0.0580741	0.084875	0.082768	0.0523018	0.782601	0.630756	1.02416	1460.02	10.2225	984.364	855.417	20.9936	230.844	23.963	31.0514	14.9276	14.9276	8.17392	7.78348
VanCar04727	2.53931	3.84368	2.31425	0.982697	7.69311	12.0532	11.7766	14.0495	21.9815	12.0495	22.1768	29.0615	22.9335	42.0434	30.6257	32.6461	21.8701	21.8701	23.7155	29.2253
VanCar04733	5.11217	3.87088	4.2646	5.36852	4.81504	5.33222	5.40614	7.2852	30.8161	5.71767	17.6685	38.3876	27.4205	35.7091	26.5308	35.34	18.2776	18.2776	13.5578	24.7398
VanCar04735	3.42807	3.32056	2.92626	3.33593	2.84501	4.56119	3.08088	1.04363	13.071	1.98432	6.77194	11.0161	61.5282	79.8492	26.8015	41.2494	37.7298	37.7298	17.0484	44.1518
VanCar04740	121.377	145.169	455.47	527.678	268.56	4014.97	1920.6	786.503	296.778	1804.72	255.962	180.304	2348.94	1147.12	1464.63	1237.77	2482.16	2482.16	867.359	1455.79
VanCar04749	2.8022	2.87563	1.83911	3.41633	2.19731	38.2972	31.0504	7.10682	3.33861	5.20702	10.4769	5.75081	3.64497	2.34487	2.42315	1.05533	2.14025	2.14025	1.14318	0.851804
VanCar04751	1.31935	7.42992	6.06901e-07	0.0696878	0.0769756	1.74e-06	8.33472e-07	8.14644e-07	0	0.0526981	2.76312e-06	3.39855e-07	0	0	1.35499e-06	1.20566e-06	6.5613e-07	6.5613e-07	0	0
VanCar04754	125.684	29.6945	165.63	20.6675	49.8388	0.248406	0	0	0	1.13623	0.94651	0.140754	0	0.500354	0.248369	0.313647	2.10251	2.10251	0	0.212828
VanCar04757	38.7288	12.621	20.2853	3.22667	19.9177	0.639198	0	0	2.77557	0.1675	0	0	2.71088	7.14073	0	0	4.40358	4.40358	0	0
VanCar04762	104.379	12.7161	25.6721	1.95752	25.5987	0.0931821	0.127296	0.151616	0.11705	0.212996	0.459819	0.642156	0.209808	0.424855	0	0.178605	0.773332	0.773332	0	0.485537
VanCar04765	218.759	282.089	96.3195	50.9644	101.593	65.4218	69.1479	125.667	482.866	145.218	230.082	599.427	332.222	804.718	471.047	514.574	480.183	480.183	364.417	465.534
VanCar04782	0.744823	1.68378	16.8467	24.6576	0.849772	34.1775	25.7435	18.4365	1.86979	5.49055	0.921313	2.33954	8.58575	4.26804	2.53529	4.41707	5.07543	5.07543	4.78543	3.22727
VanCar04802	0	0.985564	2.14253	1.47489	0.120259	0	0	1.83828	0.453999	0.427596	0	0.925697	0.810026	0	0.996903	1.47033	0.859637	0.859637	3.42405	0
VanCar04806	7.64712	7.48839	18.3305	19.0305	19.5037	3.25196	5.86665	3.11818	6.33052	3.13541	6.53625	4.08785	2.83823	4.6679	2.47962	3.02267	3.70215	3.70215	2.59589	3.0901
VanCar04819	3.79959	5.15569	22.6861	18.6714	7.00151	99.7633	75.278	5.88044	7.0916	5.03539	7.76835	6.51661	8.22908	6.41482	9.29198	8.72318	8.41475	8.41475	11.1514	8.71231
VanCar04850	2.63104	4.46025	26.157	24.5464	2.67989	3.17287	4.44797	10.5763	0.351167	0.904079	1.71353	1.15166	2.63137	1.62312	3.24172	4.17319	2.24295	2.24295	2.24119	10.5228
VanCar04853	8.99005	11.395	54.9091	50.6137	12.8319	84.9701	124.633	36.6547	9.00691	6.66813	6.80913	15.8013	41.5372	23.0684	25.0389	23.737	28.5281	28.5281	18.8846	49.1769
VanCar04854	0.297213	0.340928	0.416514	0.699978	0.428439	2.081	1.09212	1.91418	3.98051	1.42527	2.90503	2.37395	1.41776	2.9873	0.535604	0.48516	1.38985	1.38985	0.271908	0.793205
VanCar04859	9.06179	1.98515	10.2784	6.38193	11.7311	77.9826	80.6707	62.0592	18.1985	235.162	45.2541	21.4094	25.3489	4.90713	14.7713	24.3908	14.2288	14.2288	15.2695	18.4647
VanCar04874	8.03517	8.76173	4.01339	4.16418	15.5565	68.4694	37.8709	10.9529	10.8738	63.9827	6.9014	6.03729	49.3883	34.3999	20.6762	23.929	40.7237	40.7237	8.32197	33.8025
VanCar04876	7.41773	12.0319	57.7904	34.4467	14.9243	43.5516	193.202	49.993	13.2583	97.3349	27.3927	40.7746	23.1467	22.1469	108.158	75.8492	18.6899	18.6899	106.229	118.086
VanCar04881	4.77407	6.92246	20.7229	9.29156	4.61822	1145.96	836.675	15.9011	30.0589	25.5763	16.8529	23.8748	38.2886	32.7706	25.7221	23.4073	26.6001	26.6001	20.0047	12.3752
VanCar04889	1.53541	2.6137	1.81508	1.70616	1.06143	3.35934	4.25218	1.71578	15.7292	2.38956	21.2522	31.9778	53.9461	45.6824	43.75	45.7257	35.4604	35.4604	23.042	41.7744
VanCar04894	17.9357	16.2098	20.7517	19.6166	24.3832	92.17	65.0106	221.148	158.444	150.755	165.2	129.786	126.305	114.477	75.3077	90.6637	84.8226	84.8226	81.6739	67.2882
VanCar04908	17.9916	19.0932	19.8126	13.557	30.7327	4.5822	4.38465	1.76523	18.4	3.23733	14.7617	22.8828	19.6272	27.1491	18.1681	19.5176	16.478	16.478	13.6362	11.4659
VanCar04953	7.21212	6.64384	2.68206	2.09196	7.36052	19.2204	13.2273	175.859	16.6408	36.4742	8.82967	10.9848	14.2067	10.4691	15.6701	8.67375	16.4538	16.4538	13.1745	9.46629
VanCar04955	10.3812	11.5735	35.3459	32.3246	8.41285	6.14181	4.77507	6.42163	19.3556	6.18114	12.9942	19.8719	17.1363	25.244	19.8	16.6791	17.5997	17.5997	26.957	30.2853
VanCar04979	2.37341e-06	1.45898e-05	0	5.13568e-05	0.161476	1.03839	0.606458	4.32288e-06	0	0.190911	0	0	8.38028e-06	5.54385e-05	1.50711	1.21416	3.64245e-06	3.64245e-06	1.24885	4.24192
VanCar05001	0.14076	0.0291927	0.0128063	0.0130097	0.0714266	0.0180094	8.7227e-08	4.56202e-08	0.0428441	0.0420482	1.1992e-07	1.09187e-07	0.14171	0.0474072	0.440773	0.455232	1.66201	1.66201	0.936234	3.46599
VanCar05015	1563.7	237.61	96.6983	37.1258	492.715	20.8555	49.4162	17.776	2.03412	3.1361	5.90172	0	1.81376	0	1.7723	0	12.1419	12.1419	0	2.54511
VanCar05018	362.729	150.304	70.2494	62.9925	1.80811	134.272	22.7034	307.289	94.9265	110.665	687.581	400.538	688.919	103.178	2950.76	2274.22	1414.72	1414.72	3658.01	3740.32
VanCar05019	1.97992	1.14445	2.5365	0.657247	0.605013	0.204754	1.96799	2.38425	0.25809	1.78464	3.28846	3.71413	1056.32	25.6068	2450.73	2335.76	1034.08	1034.08	3172.43	3931.15
VanCar05020	1.69118e-07	3.40112e-07	0	0	3.93748e-08	0	1.90091e-06	0	0	6.74886e-07	0	0	1.00879	0.465942	2.32675	3.04589	0.880471	0.880471	2.8577	5.66519
VanCar05021	0.552013	0	1.27356	0.598536	1.27698	0	0.896393	0.548268	0	0.904985	2.87198	0.563412	229.442	6.46445	1269.83	978.107	300.31	300.31	1573.56	2225.22
VanCar05022	5.88502	1.38175	1.03577	0.495664	2.41046	0.492181	0.989091	2.08282	0	0.473712	1.13583	0.311387	178.391	2.0803	573.707	542.665	170.06	170.06	593.113	1125.51
VanCar05023	0.118344	0	0	0	0	0	0	0	0	0.190553	0	0	73.0511	1.30805	63.4203	53.7996	85.0212	85.0212	55.1876	80.4166
VanCar05024	0.152952	0.125557	0.194203	0	0.0913211	0.0708075	0.281861	0	0	0.362971	0.114672	0.237076	69.1733	2.86829	213.509	173.432	90.4036	90.4036	184.42	315.423
VanCar05025	0.0690179	2.6426e-09	9.57439e-09	0	6.96601e-09	0	1.91677e-08	0	0	0.0135657	1.0477e-08	2.21819e-08	7.0341	0.174474	0.544705	0.545455	11.8129	11.8129	1.33553	1.28215
VanCar05027	6.44863	0.453536	4.60778	0.10631	0.781536	0.36408	0.428259	0.30947	0.304584	0.241521	1.56143	0.902687	146.371	9.8697	704.021	377.661	206.735	206.735	379.302	631.882
VanCar05028	0	0	1.18918	0.325304	0.423006	0.323984	0	0.585633	0	0	0.559903	0.306552	477.123	20.5152	368.545	438.272	334.315	334.315	387.951	1007.12
VanCar05031	0.406983	0.106872	15.8135	3.56553	0.14591	0.0753768	0.402426	0.478224	0.56779	0.859231	1.22458	0.380763	310.346	48.1887	64.9963	66.6028	177.874	177.874	376.589	107.464
VanCar05032	1.90855	0.59272	34.7903	31.8789	4453.72	4.84045	1.27148	0.454314	513.665	23.8838	105.642	102.626	1943.53	1008.5	775.679	638.138	2481.21	2481.21	479.584	536.744
VanCar05035	0	0.396717	16.9908	17.701	0.909678	0	0	0	0	0	0	0	0	0	0	0.548861	0	0	0	0
VanCar05036	0.821696	0.214542	8.98909	8.31745	766.23	0.457934	0.452606	0	11.1416	0.352001	1.57197	0.285052	15.8216	5.52664	6.08428	4.08493	91.4329	91.4329	4.9001	7.76368
VanCar05037	0.552951	0.472342	204.597	172.519	10.2434	2.50777	0.910438	0.366917	3.15982	1.00698	1.70577	0.381925	15.8735	0.311105	5.87331	5.43453	27.0605	27.0605	1.33079	12.7198
VanCar05038	0.564953	0.221183	40.6536	14.6073	41.0905	0.472364	1.17527	0.28255	1.18907	0.0908383	2.16963	3.55253	2.12884	1.74005	4.60434	3.09775	6.1482	6.1482	3.0581	2.91181
VanCar05039	0.6918	0.415169	1.03019	1.09292	1.17767	6.2921	9.67513	2.30755	558.143	71.4817	853.924	138.898	1148.51	308.29	1285.13	1409.61	1533.02	1533.02	1003.37	1402.57
VanCar05044	5.72221	8.33739	0	0.167874	10.9634	18.6124	1.25624	0	100.843	0.479991	30.5366	40.1798	111.793	127.913	55.7979	60.8919	84.6944	84.6944	21.8491	64.8754
VanCar05045	17.9643	0.280825	0	0	0.261016	0	0	0.288235	7.24917	0	4.4169	3.32051	11.5359	8.59998	3.30124	0.997041	3.3828	3.3828	4.16098	2.51235
VanCar05046	0.016948	0.242938	1.63126	0.943685	0.105385	160.747	265.805	2101.65	147.537	678.156	39.5729	273.724	27.801	294.41	47.1796	56.8354	50.02	50.02	68.0805	58.4125
VanCar05050	0.986628	4.77708	7.34346	9.25062	17.9737	8.15932	14.0233	55.1437	48.5362	17.9526	46.1092	103.983	11.513	34.9343	30.8839	35.6653	16.1663	16.1663	13.1247	39.4063
VanCar05082	4.79166	11.6454	59.6831	72.4809	20.6196	204.009	343.273	126.583	26.934	42.6409	47.9016	39.8372	46.415	36.7013	52.3751	56.4395	32.0818	32.0818	25.4959	57.2527
VanCar05110	1.19536	0.161887	0.111748	0	0.111591	0.802822	2.74138	0.192622	19.0292	0.920466	36.5831	28.6631	36.4205	30.3596	79.1995	45.5399	39.7142	39.7142	42.8446	98.3906
VanCar05116	2.42804	2.92063	3.97227	6.09678	4.85606	1.62964	3.32679	3.48099	18.9497	2.78372	17.0392	24.4343	9.7392	19.2282	10.8716	12.5845	10.0561	10.0561	7.02278	19.1003
VanCar05118	0.305422	0.715607	10.6319	3.55551	6.36634	23.8186	15.433	0.606583	2.91034	0.774399	1.32871	1.24963	7.74706	2.29307	3.77806	3.06397	8.86668	8.86668	3.5422	1.88867
VanCar05120	0.046636	0.0460351	0.341603	0.110901	0	0.301929	0.939587	0.327142	7.24898	0.636163	11.6526	23.5807	271.894	124.015	586.181	466.787	299.217	299.217	381.232	768.44
VanCar05123	1.87038	2.46198	9.56179	11.7512	2.17954	0.731934	0.657336	0.531244	0.954227	1.07765	0.937724	1.1684	6.61863	2.36588	4.13052	3.35771	5.26919	5.26919	3.82087	4.19336
[truncated: 1,158 more rows]
